# Supplementary material for: Prevalence, patterns, and factors associated with tobacco use among patients with priority tobacco related illnesses at four Kenyan national referral hospitals, 2022
Source: PLOS Glob Public Health. 2023 Nov 10;3(11):e0002002. doi: 10.1371/journal.pgph.0002002 (PMC10637644; doi:10.1371/journal.pgph.0002002)
Supplement: S1 Data — (XLSX) [file pgph.0002002.s001.xlsx]

## Sheet: data
Patno	Typeofpatient	Disease	Comorbidityexist	Comorbiditymain	TobacoUser	Smoker	SmokelessUser	Gender	Age	AgeInitiation	DurationSmoking	DurationSinceStopYrs	Residence	Employment	Education	Marital	Yearsincediagnosis	Ageatdiagnosis	Alcohol	Firstsmoke	Firstsmokeless	SticksPerDay	Triedtoquit
1	b. In-patient	09. Tuberculosis	no		Never Tobacco User	Never Smoker	Never Smokeless user	female	34				KNH	b. Employed	c. Secondary	b. Not in Union	0	34	yes
2	a. Out-patient	08. Emphysema	yes	11. Hypertension	Never Tobacco User	Never Smoker	Never Smokeless user	female	65				KNH	b. Employed	b. Primary	a. In Union	3	62	no
3	b. In-patient	01. Myocardial Infarction	no		Former Tobacco User	Former Smoker	Former Smokeless user	male	53	20	31	2	KNH	b. Employed	b. Primary	a. In Union	2	51	no
4	b. In-patient	09. Tuberculosis	no		Never Tobacco User	Never Smoker	Never Smokeless user	male	20				KNH	a. Unemployed	c. Secondary	b. Not in Union	0	20	yes
5	b. In-patient	01. Myocardial Infarction	no		Never Tobacco User	Never Smoker	Never Smokeless user	female	33				KNH	b. Employed	c. Secondary	a. In Union	0	33	yes
6	b. In-patient	08. Emphysema	no		Never Tobacco User	Never Smoker	Never Smokeless user	female	35				KNH	b. Employed	b. Primary	a. In Union	4	31	no
7	b. In-patient	09. Tuberculosis	no		Former Tobacco User	Former Smoker	Never Smokeless user	male	22			0.0833333	KNH	b. Employed	c. Secondary	b. Not in Union	0	22	no
8	b. In-patient	02. Cerebral Vascular Accident (Stroke)	yes	11. Hypertension	Never Tobacco User	Never Smoker	Never Smokeless user	female	44				KNH	a. Unemployed	c. Secondary	a. In Union	12	32	no
9	a. Out-patient	07. Chronic bronchitis	no		Never Tobacco User	Never Smoker	Never Smokeless user	male	74				KNH	b. Employed	b. Primary	a. In Union	22	52	yes
10	a. Out-patient	04a. Oral-pharyngeal cancer	no		Former Tobacco User	Former Smoker	Former Smokeless user	male	75	21	40	30	KNH	b. Employed	b. Primary	a. In Union	1	74	yes
11	b. In-patient	03. Peripheral arterial disease	no		Former Tobacco User	Former Smoker	Never Smokeless user	female	34			10	KNH	b. Employed	c. Secondary	b. Not in Union	1	33	yes
12	b. In-patient	08. Emphysema	yes	10. Diabetes/Endocrine e.g thyroid	Never Tobacco User	Never Smoker	Never Smokeless user	female	63				KNH	a. Unemployed	b. Primary	b. Not in Union	8	55	no
13	b. In-patient	05. Laryngeal cancer	no		Former Tobacco User	Former Smoker	Former Smokeless user	male	58	30	25	3	KNH	b. Employed	c. Secondary	a. In Union	1	57	yes
14	b. In-patient	06. Lung cancer	no		Never Tobacco User	Never Smoker	Never Smokeless user	female	52				KNH	b. Employed	b. Primary	a. In Union	8	44	yes
15	b. In-patient	05. Laryngeal cancer	yes	21. Others	Former Tobacco User	Former Smoker	Never Smokeless user	male	57	17	37	3	KNH	b. Employed	b. Primary	a. In Union	1	56	yes
16	b. In-patient	04a. Oral-pharyngeal cancer	no		Never Tobacco User	Never Smoker	Never Smokeless user	male	19				KNH	a. Unemployed	c. Secondary	b. Not in Union	1	18	no
17	b. In-patient	04a. Oral-pharyngeal cancer	no		Former Tobacco User	Former Smoker	Never Smokeless user	male	45	18	23	4	KNH	b. Employed	b. Primary	b. Not in Union	4	41	yes
18	b. In-patient	08. Emphysema	no		Former Tobacco User	Former Smoker	Never Smokeless user	male	43	21	21.4167	0.583333	KUT	b. Employed	b. Primary	a. In Union	1	42	yes
19	b. In-patient	09. Tuberculosis	yes	8. Emphysema	Current Tobacco User	Current Smoker	Never Smokeless user	male	45	10	35		KUT	b. Employed	c. Secondary	a. In Union	1	44	yes	4. More than 60 minutes		20	no
20	a. Out-patient	08. Emphysema	no		Never Tobacco User	Never Smoker	Never Smokeless user	female	44				KNH	b. Employed	c. Secondary	a. In Union	5	39	yes
21	b. In-patient	01. Myocardial Infarction	no		Former Tobacco User	Former Smoker	Never Smokeless user	male	83	22	19	42	KUT	b. Employed	c. Secondary	a. In Union	4	79	yes
22	a. Out-patient	04a. Oral-pharyngeal cancer	no		Never Tobacco User	Never Smoker	Never Smokeless user	male	19				KNH	a. Unemployed	c. Secondary	b. Not in Union	1	18	no
23	b. In-patient	04a. Oral-pharyngeal cancer	no		Never Tobacco User	Never Smoker	Never Smokeless user	female	36				KNH	b. Employed	c. Secondary	a. In Union	1	35	no
24	a. Out-patient	04a. Oral-pharyngeal cancer	no		Former Tobacco User	Former Smoker	Never Smokeless user	male	60			0.583333	KNH	b. Employed	c. Secondary	b. Not in Union	1	59	yes
25	a. Out-patient	02. Cerebral Vascular Accident (Stroke)	no		Former Tobacco User	Former Smoker	Former Smokeless user	male	45			1	KNH	b. Employed	b. Primary	b. Not in Union	0	45	yes
26	a. Out-patient	04a. Oral-pharyngeal cancer	no		Never Tobacco User	Never Smoker	Never Smokeless user	male	18				KNH	a. Unemployed	c. Secondary	b. Not in Union	1	17	yes
27	a. Out-patient	09. Tuberculosis	yes	14. Cancer	Never Tobacco User	Never Smoker	Never Smokeless user	male	62				KNH	a. Unemployed	b. Primary	a. In Union	0	62	yes
28	a. Out-patient	05. Laryngeal cancer	no		Former Tobacco User	Former Smoker	Never Smokeless user	male	70	40	22	8	KNH	b. Employed	b. Primary	a. In Union	1	69	yes
29	a. Out-patient	04a. Oral-pharyngeal cancer	yes	10. Diabetes/Endocrine e.g thyroid	Never Tobacco User	Never Smoker	Never Smokeless user	male	63				KNH	a. Unemployed	b. Primary	a. In Union	1	62	no
30	a. Out-patient	04a. Oral-pharyngeal cancer	no		Former Tobacco User	Former Smoker	Never Smokeless user	male	51	22	26	3	KNH	a. Unemployed	c. Secondary	a. In Union	3	48	yes
31	a. Out-patient	09. Tuberculosis	no		Never Tobacco User	Never Smoker	Never Smokeless user	female	59				KNH	b. Employed	b. Primary	a. In Union	0	59	no
32	a. Out-patient	04a. Oral-pharyngeal cancer			Former Tobacco User	Former Smoker	Never Smokeless user	male	69	99	36	0.416667	KNH	a. Unemployed	d. Post Secondary	a. In Union	1	68	yes
33	a. Out-patient	04a. Oral-pharyngeal cancer	no		Never Tobacco User	Never Smoker	Never Smokeless user	male	18				KNH	a. Unemployed	c. Secondary	b. Not in Union	2	16	no
34	a. Out-patient	05. Laryngeal cancer	no		Former Tobacco User	Former Smoker	Never Smokeless user	male	61	25	21	15	KNH	b. Employed	b. Primary	a. In Union	4	57	yes
35	a. Out-patient	04a. Oral-pharyngeal cancer	no		Former Tobacco User	Former Smoker	Never Smokeless user	male	58	30	26	2	KNH	a. Unemployed	a. No formal education	a. In Union	3	55	yes
36	a. Out-patient	04a. Oral-pharyngeal cancer	no		Former Tobacco User	Former Smoker	Never Smokeless user	male	35	99	99	3	KNH	a. Unemployed	a. No formal education	a. In Union	1	34	yes
37	a. Out-patient	04a. Oral-pharyngeal cancer	no		Never Tobacco User	Never Smoker	Never Smokeless user	female	48				KNH	b. Employed	b. Primary	b. Not in Union	1	47	no
38	a. Out-patient	05. Laryngeal cancer	no		Never Tobacco User	Never Smoker	Never Smokeless user	male	65				KNH	a. Unemployed	d. Post Secondary	a. In Union	1	64	yes
39	a. Out-patient	09. Tuberculosis	no		Former Tobacco User	Former Smoker	Never Smokeless user	male	65	22	43		KNH	b. Employed	b. Primary	a. In Union	3	62	yes
40	a. Out-patient	07. Chronic bronchitis	yes	21. Others	Never Tobacco User	Never Smoker	Never Smokeless user	female	58				KNH	a. Unemployed	c. Secondary	b. Not in Union	1	57	no
41	a. Out-patient	08. Emphysema	no		Current Tobacco User	Current Smoker	Never Smokeless user	male	63	22	41		KNH	b. Employed	a. No formal education	a. In Union	1	62	yes				yes
42	a. Out-patient	04a. Oral-pharyngeal cancer	no		Former Tobacco User	Former Smoker	Never Smokeless user	male	62	20	41.5833	0.416667	KNH	b. Employed	c. Secondary	a. In Union	1	61	yes
43	b. In-patient	01. Myocardial Infarction	yes	11. Hypertension	Never Tobacco User	Never Smoker	Never Smokeless user	male	68				KNH	a. Unemployed	c. Secondary	a. In Union	4	64	no
44	b. In-patient	06. Lung cancer	no		Never Tobacco User	Never Smoker	Never Smokeless user	male	47				KNH	a. Unemployed	c. Secondary	a. In Union	1	46	yes
45	a. Out-patient	07. Chronic bronchitis	yes	11. Hypertension	Former Tobacco User	Former Smoker	Never Smokeless user	female	59	20	15	24	KNH	a. Unemployed	b. Primary	b. Not in Union	5	54	yes
46	b. In-patient	09. Tuberculosis	no		Never Tobacco User	Never Smoker	Never Smokeless user	female	44				KNH	b. Employed	c. Secondary	b. Not in Union	1	43	no
47	a. Out-patient	09. Tuberculosis	yes	12. HIV	Never Tobacco User	Never Smoker	Never Smokeless user	female	56				KNH	a. Unemployed	b. Primary	b. Not in Union	2	54	no
48	a. Out-patient	06. Lung cancer	no		Former Tobacco User	Former Smoker	Never Smokeless user	male	68	17	31	20	KNH	a. Unemployed	c. Secondary	a. In Union	0	68	yes
49	b. In-patient	04a. Oral-pharyngeal cancer	no		Former Tobacco User	Former Smoker	Never Smokeless user	male	67	35	17	15	KNH	b. Employed	c. Secondary	a. In Union	7	60	no
50	b. In-patient	04a. Oral-pharyngeal cancer	no		Former Tobacco User	Former Smoker	Former Smokeless user	male	46	27	18.0833	0.916667	KNH	a. Unemployed	b. Primary	a. In Union	2	44	yes
51	a. Out-patient	04a. Oral-pharyngeal cancer	no		Former Tobacco User	Former Smoker	Never Smokeless user	male	67	21	26	20	KNH	b. Employed	b. Primary	a. In Union	1	66	yes
52	b. In-patient	09. Tuberculosis	no		Never Tobacco User	Never Smoker	Never Smokeless user	male	20				KNH	a. Unemployed	c. Secondary	b. Not in Union	1	19	no
53	a. Out-patient	05. Laryngeal cancer	no		Former Tobacco User	Former Smoker	Never Smokeless user	female	37			10	KUT	b. Employed	b. Primary	a. In Union	1	36	yes
54	a. Out-patient	02. Cerebral Vascular Accident (Stroke)	yes	11. Hypertension	Former Tobacco User	Former Smoker	Never Smokeless user	male	55			2	KNH	b. Employed	c. Secondary	a. In Union	3	52	yes
55	a. Out-patient	04a. Oral-pharyngeal cancer	yes	10. Diabetes/Endocrine e.g thyroid	Never Tobacco User	Never Smoker	Never Smokeless user	female	73				KNH	a. Unemployed	a. No formal education	b. Not in Union	2	71	no
56	b. In-patient	09. Tuberculosis	no		Former Tobacco User	Former Smoker	Never Smokeless user	male	63	14	26	23	KUT	b. Employed	c. Secondary	a. In Union	0	63	yes
57	a. Out-patient	02. Cerebral Vascular Accident (Stroke)	no		Never Tobacco User	Never Smoker	Never Smokeless user	female	48				KNH	b. Employed	a. No formal education	a. In Union	0	48	no
58	a. Out-patient	04a. Oral-pharyngeal cancer	no		Never Tobacco User	Never Smoker	Never Smokeless user	female	61				KNH	a. Unemployed	b. Primary	a. In Union	1	60	no
59	a. Out-patient	04a. Oral-pharyngeal cancer	no		Never Tobacco User	Never Smoker	Never Smokeless user	male	49				KNH	b. Employed	c. Secondary	a. In Union	2	47	no
60	a. Out-patient	04a. Oral-pharyngeal cancer	no		Former Tobacco User	Former Smoker	Never Smokeless user	male	69	99	99	0.333333	KNH	b. Employed	b. Primary	a. In Union	1	68	yes
61	a. Out-patient	04a. Oral-pharyngeal cancer	no		Never Tobacco User		Never Smokeless user	male	67				KNH	a. Unemployed	b. Primary	a. In Union	1	66	yes
62	b. In-patient	08. Emphysema	yes	9. Tuberculosis	Former Tobacco User	Former Smoker	Never Smokeless user	male	39	27	3	9	KNH	b. Employed	c. Secondary	a. In Union	0	39	yes
63	a. Out-patient	04a. Oral-pharyngeal cancer	no		Never Tobacco User	Never Smoker	Never Smokeless user	male	40				KNH	a. Unemployed	c. Secondary	a. In Union	1	39	yes
64	a. Out-patient	06. Lung cancer	yes	9. Tuberculosis	Never Tobacco User	Never Smoker	Never Smokeless user	female	44				KNH	b. Employed	c. Secondary	b. Not in Union	1	43	no
65	b. In-patient	09. Tuberculosis	no		Former Tobacco User	Former Smoker	Former Smokeless user	male	24	12	7	5	KNH	a. Unemployed	b. Primary	b. Not in Union	5	19	yes
66	a. Out-patient	04a. Oral-pharyngeal cancer	no		Never Tobacco User	Never Smoker	Never Smokeless user	female	56				KNH	a. Unemployed	c. Secondary	b. Not in Union	3	53	yes
67	a. Out-patient	04a. Oral-pharyngeal cancer	no		Never Tobacco User	Never Smoker	Never Smokeless user	male	22				KNH	b. Employed	d. Post Secondary	b. Not in Union	2	20	no
68	a. Out-patient	09. Tuberculosis	yes	10. Diabetes/Endocrine e.g thyroid	Former Tobacco User	Former Smoker	Never Smokeless user	male	49			19	KNH	a. Unemployed	b. Primary	a. In Union	2	47	yes
69	a. Out-patient	04a. Oral-pharyngeal cancer	no		Current Tobacco User	Current Smoker	Never Smokeless user	male	74	18	56		KNH	a. Unemployed	d. Post Secondary	a. In Union	0	74	yes	1. Within 5 minutes		12	no
70	a. Out-patient	07. Chronic bronchitis	no		Current Tobacco User	Current Smoker	Never Smokeless user	male	18				KNH	a. Unemployed	c. Secondary	b. Not in Union	1	17	yes
71	a. Out-patient	06. Lung cancer	yes	11. Hypertension	Never Tobacco User	Never Smoker	Never Smokeless user	female	51				KNH	a. Unemployed	b. Primary	b. Not in Union	0	51	no
72	a. Out-patient	08. Emphysema	no		Never Tobacco User	Never Smoker	Never Smokeless user	female	56				KNH	b. Employed	d. Post Secondary	a. In Union	8	48	yes
73	a. Out-patient	05. Laryngeal cancer	no		Former Tobacco User	Former Smoker	Never Smokeless user	male	58	17	35	6	KNH	b. Employed	b. Primary	a. In Union	4	54	no
74	a. Out-patient	06. Lung cancer	no		Former Tobacco User	Former Smoker	Never Smokeless user	male	69	27	41.6667	0.333333	KNH	a. Unemployed	b. Primary	a. In Union	1	68	yes
75	a. Out-patient	05. Laryngeal cancer	yes	11. Hypertension	Former Tobacco User	Former Smoker	Never Smokeless user	male	68	20	46	2	KNH	b. Employed	b. Primary	a. In Union	5	63	no
76	a. Out-patient	03. Peripheral arterial disease	no		Never Tobacco User	Never Smoker	Never Smokeless user	male	30				KNH	a. Unemployed	b. Primary	b. Not in Union	3	27	no
77	a. Out-patient	04a. Oral-pharyngeal cancer	no		Never Tobacco User	Never Smoker	Never Smokeless user	female	42				KNH	b. Employed	d. Post Secondary	a. In Union	1	41	yes
78	a. Out-patient	04a. Oral-pharyngeal cancer	yes	10. Diabetes/Endocrine e.g thyroid	Former Tobacco User	Never Smoker	Former Smokeless user	female	77			30	KNH	a. Unemployed	b. Primary	a. In Union	1	76	no
79	a. Out-patient	05. Laryngeal cancer	yes	10. Diabetes/Endocrine e.g thyroid	Never Tobacco User	Never Smoker	Never Smokeless user	female	65				KNH	b. Employed	d. Post Secondary	a. In Union	27	38	no
80	a. Out-patient	08. Emphysema	no		Never Tobacco User	Never Smoker	Never Smokeless user	female	48				KNH	a. Unemployed	b. Primary	a. In Union	2	46	no
81	a. Out-patient	01. Myocardial Infarction	no		Never Tobacco User	Never Smoker	Never Smokeless user	female	77				KNH	b. Employed	a. No formal education	a. In Union	1	76	no
82	a. Out-patient	03. Peripheral arterial disease	no		Never Tobacco User	Never Smoker	Never Smokeless user	female	61				KNH	b. Employed	d. Post Secondary	a. In Union	1	60	no
83	a. Out-patient	01. Myocardial Infarction	no		Never Tobacco User	Never Smoker	Never Smokeless user	male	54				KNH	b. Employed	c. Secondary	a. In Union	4	50	no
84	b. In-patient	08. Emphysema	yes	10. Diabetes/Endocrine e.g thyroid	Former Tobacco User	Former Smoker	Never Smokeless user	male	71	18	33	20	KNH	a. Unemployed	c. Secondary	b. Not in Union	24	47	yes
85	b. In-patient	01. Myocardial Infarction	yes	11. Hypertension	Never Tobacco User	Never Smoker	Never Smokeless user	male	58				KNH	b. Employed	d. Post Secondary	a. In Union	3	55	yes
86	b. In-patient	01. Myocardial Infarction	yes	11. Hypertension	Never Tobacco User	Never Smoker	Never Smokeless user	male	68				KNH	a. Unemployed	d. Post Secondary	a. In Union	4	64	no
87	a. Out-patient	04a. Oral-pharyngeal cancer	no		Former Tobacco User	Former Smoker	Former Smokeless user	male	58	30	18	10	KNH	b. Employed	b. Primary	a. In Union	1	57	yes
88	a. Out-patient	05. Laryngeal cancer	no		Former Tobacco User	Former Smoker	Never Smokeless user	male	70	20	28	22	KNH	b. Employed	b. Primary	a. In Union	1	69	yes
89	b. In-patient	08. Emphysema	no		Former Tobacco User	Former Smoker	Never Smokeless user	male	69	19	28	22	KNH	b. Employed	b. Primary	a. In Union	1	68	no
90	a. Out-patient	04a. Oral-pharyngeal cancer	no		Former Tobacco User	Former Smoker	Never Smokeless user	male	52	21	1	30	KNH	a. Unemployed	a. No formal education	a. In Union	1	51	yes
91	b. In-patient	09. Tuberculosis	no		Former Tobacco User	Former Smoker	Never Smokeless user	male	27	20	2	5	KNH	b. Employed	c. Secondary	a. In Union	1	26	yes
92	a. Out-patient	04a. Oral-pharyngeal cancer	no		Never Tobacco User	Never Smoker	Never Smokeless user	female	29				KNH	a. Unemployed	d. Post Secondary	b. Not in Union	3	26	no
93	a. Out-patient	04a. Oral-pharyngeal cancer	no		Former Tobacco User	Former Smoker	Never Smokeless user	male	56	30	6	20	KNH	a. Unemployed	d. Post Secondary	a. In Union	1	55	yes
94	b. In-patient	06. Lung cancer	no		Never Tobacco User	Never Smoker	Never Smokeless user	female	42				KNH	a. Unemployed	b. Primary	a. In Union	1	41	no
95	b. In-patient	04a. Oral-pharyngeal cancer	no		Former Tobacco User	Former Smoker	Former Smokeless user	male	45			2	KNH	a. Unemployed	b. Primary	b. Not in Union	2	43	yes
96	b. In-patient	01. Myocardial Infarction	no		Never Tobacco User	Never Smoker	Never Smokeless user	female	52				KNH	b. Employed	b. Primary	a. In Union	3	49	no
97	b. In-patient	01. Myocardial Infarction	no		Former Tobacco User	Former Smoker	Never Smokeless user	male	62	15	42	5	KNH	b. Employed	c. Secondary	a. In Union	0	62	yes
98	a. Out-patient	07. Chronic bronchitis	no		Never Tobacco User	Never Smoker	Never Smokeless user	female	55				MTR	b. Employed	b. Primary	b. Not in Union	6	49	no
99	a. Out-patient	05. Laryngeal cancer	no		Never Tobacco User	Never Smoker	Never Smokeless user	male	37				KNH	b. Employed	c. Secondary	a. In Union	1	36	yes
100	a. Out-patient	05. Laryngeal cancer	no		Former Tobacco User	Former Smoker	Never Smokeless user	male	57	20	33	4	KNH	b. Employed	c. Secondary	a. In Union	4	53	yes
101	a. Out-patient	06. Lung cancer	yes	11. Hypertension	Never Tobacco User	Never Smoker	Never Smokeless user	female	61				MTR	a. Unemployed	c. Secondary	a. In Union	0	61	yes
102	a. Out-patient	07. Chronic bronchitis	yes	11. Hypertension	Former Tobacco User	Former Smoker	Never Smokeless user	male	79	25	34	20	MTR	b. Employed	c. Secondary	a. In Union	4	75	yes
103	a. Out-patient	05. Laryngeal cancer	yes	12. HIV	Never Tobacco User	Never Smoker	Never Smokeless user	female	51				MTR	a. Unemployed	b. Primary	a. In Union	3	48	yes
104	a. Out-patient	05. Laryngeal cancer	no		Former Tobacco User	Former Smoker	Never Smokeless user	male	70	20	49.6667	0.333333	KNH	b. Employed	b. Primary	a. In Union	1	69	yes
105	b. In-patient	05. Laryngeal cancer	no		Never Tobacco User	Never Smoker	Never Smokeless user	female	20				MTR	a. Unemployed	c. Secondary	b. Not in Union	2	18	no
106	a. Out-patient	09. Tuberculosis	no		Never Tobacco User	Never Smoker	Never Smokeless user	female	37				KNH	b. Employed	c. Secondary	a. In Union	1	36	no
107	a. Out-patient	05. Laryngeal cancer	no		Never Tobacco User	Never Smoker	Never Smokeless user	male	44				KNH	a. Unemployed	b. Primary	a. In Union	5	39	yes
108	b. In-patient	04a. Oral-pharyngeal cancer	no		Former Tobacco User	Former Smoker	Never Smokeless user	male	39	20	9	10	KUT	b. Employed	d. Post Secondary	b. Not in Union	1	38	yes
109	a. Out-patient	05. Laryngeal cancer	no		Former Tobacco User	Former Smoker	Never Smokeless user	male	50	17	32	1	KNH	b. Employed	d. Post Secondary	a. In Union	1	49	yes
110	a. Out-patient	09. Tuberculosis	no		Never Tobacco User	Never Smoker	Never Smokeless user	female	36				KNH	b. Employed	d. Post Secondary	a. In Union	1	35	yes
111	a. Out-patient	09. Tuberculosis	no		Never Tobacco User	Never Smoker	Never Smokeless user	female	30				KNH	b. Employed	d. Post Secondary	a. In Union	5	25	yes
112	b. In-patient	06. Lung cancer	no		Never Tobacco User	Never Smoker	Never Smokeless user	female	70				KUT	b. Employed	a. No formal education	b. Not in Union	1	69	no
113	a. Out-patient	05. Laryngeal cancer	no		Former Tobacco User	Former Smoker	Never Smokeless user	male	66	99	99	3	KNH	a. Unemployed	a. No formal education	a. In Union	2	64	yes
114	a. Out-patient	04a. Oral-pharyngeal cancer	no		Never Tobacco User	Never Smoker	Never Smokeless user	male	22				KNH	a. Unemployed	d. Post Secondary	b. Not in Union	2	20	no
115	a. Out-patient	04a. Oral-pharyngeal cancer	no		Former Tobacco User	Never Smoker	Former Smokeless user	male	45			1	MTR	b. Employed	b. Primary	a. In Union	1	44	yes
116	a. Out-patient	05. Laryngeal cancer	no		Former Tobacco User	Former Smoker	Never Smokeless user	male	69	25	14	30	KNH	a. Unemployed	c. Secondary	a. In Union	1	68	yes
117	a. Out-patient	07. Chronic bronchitis	yes	11. Hypertension	Former Tobacco User	Former Smoker	Never Smokeless user	male	87	15	68	4	KNH	a. Unemployed	b. Primary	a. In Union	8	79	yes
118	a. Out-patient	04a. Oral-pharyngeal cancer	yes	11. Hypertension	Never Tobacco User	Never Smoker	Never Smokeless user	female	60				KNH	a. Unemployed	b. Primary	b. Not in Union	5	55	no
119	a. Out-patient	04a. Oral-pharyngeal cancer	no		Never Tobacco User	Never Smoker	Never Smokeless user	female	30				MTR	a. Unemployed	d. Post Secondary	a. In Union	1	29	no
120	b. In-patient	07. Chronic bronchitis	no		Never Tobacco User	Never Smoker	Never Smokeless user	female	79				ORH	a. Unemployed	a. No formal education	a. In Union	20	59	yes
121	b. In-patient	09. Tuberculosis	no		Current Tobacco User	Current Smoker	Current Smokeless user	male	20	99	99		MTR	b. Employed	c. Secondary	a. In Union	1	19	yes	1. Within 5 minutes	1. Within 5 minutes	2	yes
122	b. In-patient	07. Chronic bronchitis	no		Former Tobacco User	Never Smoker	Former Smokeless user	male	31			7	MTR	a. Unemployed	c. Secondary	a. In Union	7	24	yes
123	b. In-patient	09. Tuberculosis	no		Former Tobacco User	Former Smoker	Never Smokeless user	male	36	15	13	8	MTR	b. Employed	a. No formal education	a. In Union	10	26	yes
124	b. In-patient	07. Chronic bronchitis	no		Former Tobacco User	Former Smoker	Former Smokeless user	female	71	30	40.3333	0.666667	MTR	a. Unemployed	a. No formal education	b. Not in Union	12	59	yes
125	b. In-patient	02. Cerebral Vascular Accident (Stroke)	yes	10. Diabetes/Endocrine e.g thyroid	Never Tobacco User	Never Smoker	Never Smokeless user	female	63				KUT	b. Employed	c. Secondary	a. In Union	0	63	yes
126	a. Out-patient	04a. Oral-pharyngeal cancer	no		Former Tobacco User	Former Smoker	Never Smokeless user	male	60	26	0	34	KNH	a. Unemployed	b. Primary	a. In Union	1	59	yes
127	a. Out-patient	04a. Oral-pharyngeal cancer	yes	12. HIV	Never Tobacco User	Never Smoker	Never Smokeless user	male	60				KNH	b. Employed	c. Secondary	a. In Union	1	59	no
128	a. Out-patient	05. Laryngeal cancer	no		Former Tobacco User	Former Smoker	Never Smokeless user	male	48	18	29.3333	0.666667	KNH	b. Employed	b. Primary	a. In Union	1	47	yes
129	b. In-patient	05. Laryngeal cancer	no		Former Tobacco User	Former Smoker	Never Smokeless user	male	72			3	KNH	a. Unemployed	c. Secondary	a. In Union	3	69	no
130	a. Out-patient	05. Laryngeal cancer	no		Never Tobacco User	Never Smoker	Never Smokeless user	female	35				KNH	b. Employed	c. Secondary	a. In Union	8	27	yes
131	a. Out-patient	05. Laryngeal cancer	yes	11. Hypertension	Former Tobacco User	Former Smoker	Never Smokeless user	male	58	20	35	3	KNH	b. Employed	b. Primary	a. In Union	2	56	yes
132	a. Out-patient	04a. Oral-pharyngeal cancer	no		Former Tobacco User	Former Smoker	Never Smokeless user	male	52	23	27	2	KNH	a. Unemployed	b. Primary	a. In Union	1	51	yes
133	b. In-patient	04a. Oral-pharyngeal cancer	no		Never Tobacco User	Never Smoker	Never Smokeless user	male	58				KNH	a. Unemployed	c. Secondary	a. In Union	2	56	no
134	a. Out-patient	04a. Oral-pharyngeal cancer	no		Never Tobacco User	Never Smoker	Never Smokeless user	female	61				KNH	a. Unemployed	b. Primary	a. In Union	1	60	no
135	a. Out-patient	04a. Oral-pharyngeal cancer	no		Former Tobacco User	Former Smoker	Never Smokeless user	male	71	30	40.9167	0.0833333	KNH	a. Unemployed	b. Primary	b. Not in Union	3	68	yes
136	a. Out-patient	04a. Oral-pharyngeal cancer	no		Former Tobacco User	Former Smoker	Never Smokeless user	male	67	14	52.5	0.5	KNH	b. Employed	b. Primary	a. In Union	1	66	yes
137	b. In-patient	01. Myocardial Infarction	yes	11. Hypertension	Never Tobacco User	Never Smoker	Never Smokeless user	female	78				KNH	a. Unemployed	a. No formal education	b. Not in Union	0	78	no
138	b. In-patient	03. Peripheral arterial disease	yes	8. Emphysema	Never Tobacco User	Never Smoker	Never Smokeless user	female	59				KNH	a. Unemployed	c. Secondary	a. In Union	7	52	no
139	b. In-patient	08. Emphysema	no		Former Tobacco User	Never Smoker	Former Smokeless user	female	40			30	ORH	a. Unemployed	b. Primary	a. In Union	2	38	no
140	b. In-patient	07. Chronic bronchitis	no		Never Tobacco User	Never Smoker	Never Smokeless user	female	66				ORH	b. Employed	b. Primary	a. In Union	10	56	no
141	a. Out-patient	07. Chronic bronchitis	no		Former Tobacco User	Former Smoker	Never Smokeless user	male	83	20	11	52	ORH	b. Employed	b. Primary	a. In Union	11	72	yes
142	b. In-patient	06. Lung cancer	no		Never Tobacco User	Never Smoker	Never Smokeless user	female	32				KNH	a. Unemployed	d. Post Secondary	b. Not in Union	1	31	yes
143	b. In-patient	06. Lung cancer	no		Never Tobacco User	Never Smoker	Never Smokeless user	female	68				KNH	b. Employed	c. Secondary	a. In Union	1	67	no
144	b. In-patient	08. Emphysema	no		Never Tobacco User	Never Smoker	Never Smokeless user	female	76				KNH	b. Employed	b. Primary	b. Not in Union	1	75	no
145	b. In-patient	07. Chronic bronchitis	no		Former Tobacco User	Former Smoker	Former Smokeless user	male	86	25	-1	62	ORH	a. Unemployed	b. Primary	b. Not in Union	4	82	yes
146	a. Out-patient	08. Emphysema	yes	7. Chronic bronchitis	Current Tobacco User	Current Smoker	Never Smokeless user	male	48	28	20		KUT	b. Employed	d. Post Secondary	a. In Union	1	47	yes	3. 31 to 60 minutes		12	yes
147	a. Out-patient	04a. Oral-pharyngeal cancer	no		Never Tobacco User	Never Smoker	Never Smokeless user	female	43				KNH	a. Unemployed	b. Primary	a. In Union	5	38	no
148	a. Out-patient	04a. Oral-pharyngeal cancer	no		Former Tobacco User	Former Smoker	Never Smokeless user	female	50	99	99	15	KNH	a. Unemployed	c. Secondary	b. Not in Union	1	49	yes
149	a. Out-patient	04a. Oral-pharyngeal cancer	no		Former Tobacco User	Former Smoker	Never Smokeless user	male	59	24	34	1	KNH	a. Unemployed	c. Secondary	b. Not in Union	1	58	no
150	a. Out-patient	04a. Oral-pharyngeal cancer	no		Former Tobacco User	Former Smoker	Never Smokeless user	female	39			18	KNH	b. Employed	b. Primary	a. In Union	1	38	yes
151	b. In-patient	02. Cerebral Vascular Accident (Stroke)	no		Never Tobacco User	Never Smoker	Never Smokeless user	female	48				KNH	a. Unemployed	c. Secondary	a. In Union	1	47	yes
152	b. In-patient	07. Chronic bronchitis	no		Never Tobacco User	Never Smoker	Never Smokeless user	female	54				KNH	a. Unemployed	c. Secondary	a. In Union	0	54	yes
153	a. Out-patient	05. Laryngeal cancer	no		Former Tobacco User	Former Smoker	Never Smokeless user	male	58	99	99	5	KNH	b. Employed	b. Primary	a. In Union	1	57	yes
154	b. In-patient	06. Lung cancer	yes		Former Tobacco User	Former Smoker	Never Smokeless user	male	77	20	56.1667	0.833333	KNH	a. Unemployed	c. Secondary	a. In Union	1	76	yes
155	a. Out-patient	08. Emphysema	no		Never Tobacco User	Never Smoker	Never Smokeless user	female	64				KNH	a. Unemployed	a. No formal education	b. Not in Union	18	46	no
156	a. Out-patient	04a. Oral-pharyngeal cancer	yes	11. Hypertension	Former Tobacco User	Former Smoker	Never Smokeless user	male	88	10	53	25	KNH	a. Unemployed		a. In Union	2	86	no
157	a. Out-patient	05. Laryngeal cancer	no		Former Tobacco User	Former Smoker	Never Smokeless user	male	74	22	51	1	KNH	a. Unemployed	c. Secondary	a. In Union	3	71	yes
158	b. In-patient	02. Cerebral Vascular Accident (Stroke)	yes	11. Hypertension	Former Tobacco User	Former Smoker	Never Smokeless user	male	78			14	KNH	a. Unemployed	b. Primary	a. In Union	5	73	yes
159	b. In-patient	02. Cerebral Vascular Accident (Stroke)	no		Never Tobacco User	Never Smoker	Never Smokeless user	female	36				KNH	b. Employed	d. Post Secondary	a. In Union	1	35	no
160	b. In-patient	09. Tuberculosis	yes	11. Hypertension	Never Tobacco User	Never Smoker	Never Smokeless user	male	52				KNH	b. Employed	b. Primary	a. In Union	0	52	no
161	b. In-patient	08. Emphysema	yes	14. Cancer	Never Tobacco User	Never Smoker	Never Smokeless user	female	72				KNH	a. Unemployed	c. Secondary	b. Not in Union	10	62	yes
162	a. Out-patient	04a. Oral-pharyngeal cancer	no		Never Tobacco User	Never Smoker	Never Smokeless user	female	62				MTR	b. Employed	b. Primary	a. In Union	1	61	no
163	a. Out-patient	05. Laryngeal cancer	no		Never Tobacco User	Never Smoker	Never Smokeless user	female	60				MTR	b. Employed	a. No formal education	a. In Union	1	59	yes
164	a. Out-patient	06. Lung cancer	no		Never Tobacco User	Never Smoker	Never Smokeless user	female	53				MTR	a. Unemployed	c. Secondary	a. In Union	1	52	yes
165	b. In-patient	05. Laryngeal cancer	no		Former Tobacco User	Former Smoker	Never Smokeless user	male	76	19	5	52	KNH	a. Unemployed	b. Primary	a. In Union	1	75	yes
166	b. In-patient	05. Laryngeal cancer	no		Former Tobacco User	Former Smoker	Never Smokeless user	male	66	20	31	15	KNH	a. Unemployed	b. Primary	b. Not in Union	1	65	yes
167	b. In-patient	09. Tuberculosis	yes	12. HIV	Current Tobacco User	Never Smoker	Current Smokeless user	female	57	41	16		MTR	b. Employed	c. Secondary	b. Not in Union	0	57	yes		1. Within 5 minutes
168	b. In-patient	02. Cerebral Vascular Accident (Stroke)	no		Current Tobacco User	Current Smoker	Never Smokeless user	male	68	20	48		ORH	b. Employed	c. Secondary	a. In Union	0	68	yes				yes
169	b. In-patient	07. Chronic bronchitis	yes	11. Hypertension	Current Tobacco User	Current Smoker	Never Smokeless user	female	73	20	53		MTR	b. Employed	a. No formal education	a. In Union	1	72	yes	1. Within 5 minutes		0	no
170	b. In-patient	01. Myocardial Infarction	no		Never Tobacco User	Never Smoker	Never Smokeless user	female	69				ORH	b. Employed	b. Primary	a. In Union	1	68	no
171	a. Out-patient	01. Myocardial Infarction	no		Never Tobacco User	Never Smoker	Never Smokeless user	male	50				KNH	b. Employed	d. Post Secondary	a. In Union	0	50	yes
172	a. Out-patient	05. Laryngeal cancer	no		Never Tobacco User	Never Smoker	Never Smokeless user	female	44				MTR	b. Employed	c. Secondary	b. Not in Union	1	43	no
173	a. Out-patient	08. Emphysema	no		Former Tobacco User	Former Smoker	Never Smokeless user	male	70	20	48	2	KNH	b. Employed	b. Primary	a. In Union	4	66	yes
174	a. Out-patient	03. Peripheral arterial disease	no		Former Tobacco User	Former Smoker	Never Smokeless user	male	67	22	40	5	KNH	b. Employed	c. Secondary	a. In Union	4	63	yes
175	a. Out-patient	04a. Oral-pharyngeal cancer	yes	10. Diabetes/Endocrine e.g thyroid	Never Tobacco User	Never Smoker	Never Smokeless user	male	63				KNH	b. Employed	b. Primary	a. In Union	1	62	no
176	a. Out-patient	04a. Oral-pharyngeal cancer	no		Never Tobacco User	Never Smoker	Never Smokeless user	male	24				KNH	a. Unemployed	d. Post Secondary	b. Not in Union	1	23	yes
177	a. Out-patient	09. Tuberculosis	no		Never Tobacco User	Never Smoker	Never Smokeless user	male	54				KNH	b. Employed	d. Post Secondary	a. In Union	1	53	yes
178	b. In-patient	05. Laryngeal cancer	yes	2. Cerebral Vascular Accident (Stroke)	Current Tobacco User	Current Smoker	Never Smokeless user	male	80	18	62		ORH	b. Employed	d. Post Secondary	a. In Union	17	63	no	1. Within 5 minutes		10	yes
179	a. Out-patient	06. Lung cancer	no		Former Tobacco User	Former Smoker	Never Smokeless user	male	50	20	10	20	ORH	b. Employed	b. Primary	a. In Union	1	49	yes
180	b. In-patient	02. Cerebral Vascular Accident (Stroke)	no		Never Tobacco User	Never Smoker	Never Smokeless user	female	84				ORH	a. Unemployed	a. No formal education	b. Not in Union	0	84	no
181	b. In-patient	09. Tuberculosis	no		Never Tobacco User	Never Smoker	Never Smokeless user	male	28				ORH	b. Employed	d. Post Secondary	a. In Union	3	25	yes
182	b. In-patient	05. Laryngeal cancer	no		Never Tobacco User	Never Smoker	Never Smokeless user	male	52				KNH	a. Unemployed	b. Primary	a. In Union	4	48	yes
183	b. In-patient	06. Lung cancer	yes	11. Hypertension	Never Tobacco User	Never Smoker	Never Smokeless user	female	62				KNH	a. Unemployed	c. Secondary	b. Not in Union	5	57	no
184	b. In-patient	06. Lung cancer	yes	14. Cancer	Never Tobacco User	Never Smoker	Never Smokeless user	female	81				KNH	b. Employed	a. No formal education	b. Not in Union	1	80	yes
185	a. Out-patient	02. Cerebral Vascular Accident (Stroke)	no		Never Tobacco User	Never Smoker	Never Smokeless user	female	50				KNH	b. Employed	c. Secondary	b. Not in Union	2	48	no
186	a. Out-patient	05. Laryngeal cancer	no		Never Tobacco User	Never Smoker	Never Smokeless user	male	67				KNH	a. Unemployed	b. Primary	a. In Union	2	65	yes
187	a. Out-patient	02. Cerebral Vascular Accident (Stroke)	no		Never Tobacco User	Never Smoker	Never Smokeless user	male	50				KNH	b. Employed	b. Primary	a. In Union	3	47	yes
188	a. Out-patient	02. Cerebral Vascular Accident (Stroke)	no		Never Tobacco User	Never Smoker	Never Smokeless user	male	55				KNH	b. Employed	d. Post Secondary	a. In Union	1	54	no
189	a. Out-patient	06. Lung cancer	no		Former Tobacco User	Former Smoker	Never Smokeless user	male	63	22	40.1667	0.833333	KNH	a. Unemployed	b. Primary	a. In Union	1	62	yes
190	a. Out-patient	02. Cerebral Vascular Accident (Stroke)	yes	11. Hypertension	Never Tobacco User	Never Smoker	Never Smokeless user	female	74				KNH	b. Employed	a. No formal education	a. In Union	0	74	no
191	a. Out-patient	06. Lung cancer	no		Never Tobacco User	Never Smoker	Never Smokeless user	female	57				KNH	a. Unemployed	c. Secondary	a. In Union	2	55	no
192	a. Out-patient	02. Cerebral Vascular Accident (Stroke)	no		Never Tobacco User	Never Smoker	Never Smokeless user	male	66				KNH	a. Unemployed	c. Secondary	b. Not in Union	2	64	no
193	b. In-patient	09. Tuberculosis	yes	12. HIV	Former Tobacco User	Former Smoker	Never Smokeless user	male	27			0.166667	KNH	b. Employed	c. Secondary	b. Not in Union	1	26	yes
194	a. Out-patient	02. Cerebral Vascular Accident (Stroke)	no		Never Tobacco User	Never Smoker	Never Smokeless user	female	68				KNH	a. Unemployed	b. Primary	a. In Union	4	64	no
195	b. In-patient	04a. Oral-pharyngeal cancer	no		Former Tobacco User	Former Smoker	Former Smokeless user	male	49	27	0	22	KNH	b. Employed	b. Primary	a. In Union	1	48	yes
196	b. In-patient	09. Tuberculosis	yes	21. Others	Current Tobacco User	Never Smoker	Current Smokeless user	male	28	22	6		MTR	b. Employed	d. Post Secondary	a. In Union	0	28	yes
197	a. Out-patient	09. Tuberculosis	no		Never Tobacco User	Never Smoker	Never Smokeless user	male	20				MTR	a. Unemployed	d. Post Secondary	b. Not in Union	1	19	no
198	a. Out-patient	04a. Oral-pharyngeal cancer	no		Former Tobacco User	Never Smoker	Former Smokeless user	male	50	14	16	20	MTR	b. Employed	a. No formal education	a. In Union	5	45	yes
199	b. In-patient	02. Cerebral Vascular Accident (Stroke)	yes	11. Hypertension	Never Tobacco User	Never Smoker	Never Smokeless user	male	39				KNH	b. Employed	d. Post Secondary	a. In Union	1	38	yes
200	a. Out-patient	06. Lung cancer	no		Former Tobacco User	Former Smoker	Never Smokeless user	male	63	14	24	25	MTR	a. Unemployed	c. Secondary	a. In Union	1	62	yes
201	a. Out-patient	04a. Oral-pharyngeal cancer	no		Never Tobacco User	Never Smoker	Never Smokeless user	male	57				MTR	b. Employed	c. Secondary	a. In Union	0	57	no
202	a. Out-patient	09. Tuberculosis	no		Former Tobacco User	Former Smoker	Never Smokeless user	male	31	21	8	2	MTR	b. Employed	b. Primary	b. Not in Union	3	28	yes
203	b. In-patient	06. Lung cancer	no		Never Tobacco User	Never Smoker	Never Smokeless user	female	46				KNH	a. Unemployed	c. Secondary	a. In Union	4	42	no
204	a. Out-patient	08. Emphysema	no		Never Tobacco User	Never Smoker	Never Smokeless user	female	40				KNH	b. Employed	b. Primary	a. In Union	4	36	no
205	a. Out-patient	08. Emphysema	yes	11. Hypertension	Never Tobacco User	Never Smoker	Never Smokeless user	female	80				KNH	a. Unemployed	b. Primary	a. In Union	50	30	yes
206	a. Out-patient	04a. Oral-pharyngeal cancer	no		Never Tobacco User	Never Smoker	Never Smokeless user	male	72				KNH	a. Unemployed	c. Secondary	a. In Union	2	70	yes
207	a. Out-patient	08. Emphysema	no		Former Tobacco User	Former Smoker	Never Smokeless user	male	74	22	51.8333	0.166667	KNH	a. Unemployed	c. Secondary	a. In Union	0	74	yes
208	a. Out-patient	07. Chronic bronchitis	no		Never Tobacco User	Never Smoker	Never Smokeless user	female	55				KNH	a. Unemployed	b. Primary	a. In Union	18	37	no
209	b. In-patient	08. Emphysema	no		Never Tobacco User	Never Smoker	Never Smokeless user	male	27				KNH	b. Employed	c. Secondary	b. Not in Union	0	27	yes
210	a. Out-patient	04a. Oral-pharyngeal cancer	no		Never Tobacco User	Never Smoker	Never Smokeless user	female	68				KNH	a. Unemployed	b. Primary	b. Not in Union	1	67	yes
211	a. Out-patient	04a. Oral-pharyngeal cancer	no		Never Tobacco User	Never Smoker	Never Smokeless user	female	25				KNH	a. Unemployed	a. No formal education	b. Not in Union	1	24	no
212	a. Out-patient	07. Chronic bronchitis	no		Never Tobacco User	Never Smoker	Never Smokeless user	female	50				KNH	b. Employed	c. Secondary	b. Not in Union	6	44	no
213	a. Out-patient	08. Emphysema	yes	11. Hypertension	Never Tobacco User	Never Smoker	Never Smokeless user	female	68				KNH	a. Unemployed	b. Primary	b. Not in Union	2	66	yes
214	a. Out-patient	08. Emphysema	no		Never Tobacco User	Never Smoker	Never Smokeless user	male	44				KNH	b. Employed	c. Secondary	a. In Union	3	41	no
215	a. Out-patient	07. Chronic bronchitis	no		Never Tobacco User	Never Smoker	Never Smokeless user	female	20				KNH	a. Unemployed	c. Secondary	b. Not in Union	1	19	no
216	a. Out-patient	08. Emphysema	yes	7. Chronic bronchitis	Never Tobacco User	Never Smoker	Never Smokeless user	female	78				KNH	b. Employed	d. Post Secondary	b. Not in Union	10	68	no
217	a. Out-patient	08. Emphysema	yes	11. Hypertension	Never Tobacco User	Never Smoker	Never Smokeless user	male	57				KNH	a. Unemployed	c. Secondary	a. In Union	7	50	no
218	a. Out-patient	07. Chronic bronchitis	yes	12. HIV	Never Tobacco User	Never Smoker	Never Smokeless user	female	62				KNH	a. Unemployed	c. Secondary	b. Not in Union	0	62	no
219	a. Out-patient	05. Laryngeal cancer	no		Former Tobacco User	Former Smoker	Never Smokeless user	male	73	15	55	3	MTR	b. Employed	c. Secondary	a. In Union	0	73	yes
220	a. Out-patient	04a. Oral-pharyngeal cancer	no		Never Tobacco User	Never Smoker	Never Smokeless user	male	28				MTR	b. Employed	d. Post Secondary	a. In Union	1	27	yes
221	a. Out-patient	04a. Oral-pharyngeal cancer	no		Never Tobacco User	Never Smoker	Never Smokeless user	male	31				MTR	b. Employed	d. Post Secondary	b. Not in Union	2	29	no
222	a. Out-patient	04a. Oral-pharyngeal cancer	no		Former Tobacco User	Never Smoker	Former Smokeless user	female	65	15	49.5	0.5	KUT	b. Employed	b. Primary	b. Not in Union	1	64	yes
223	a. Out-patient	04a. Oral-pharyngeal cancer	no		Never Tobacco User	Never Smoker	Never Smokeless user	female	33				MTR	b. Employed	c. Secondary	a. In Union	0	33	yes
224	b. In-patient	09. Tuberculosis	yes	2. Cerebral Vascular Accident (Stroke)	Former Tobacco User	Former Smoker	Never Smokeless user	male	62			43	KUT	b. Employed	c. Secondary	a. In Union	0	62	yes
225	b. In-patient	04a. Oral-pharyngeal cancer	no		Current Tobacco User	Current Smoker	Current Smokeless user	male	93	10	83		ORH	b. Employed	a. No formal education	a. In Union	3	90	yes	1. Within 5 minutes	1. Within 5 minutes	0	no
226	b. In-patient	07. Chronic bronchitis	yes	13. Heart failure	Current Tobacco User	Current Smoker	Never Smokeless user	male	52	20	32		KUT	b. Employed	c. Secondary	a. In Union	0	52	yes	1. Within 5 minutes		6	yes
227	b. In-patient	08. Emphysema	yes	11. Hypertension	Current Tobacco User	Current Smoker	Never Smokeless user	male	68	20	48		KUT	a. Unemployed	c. Secondary	a. In Union	1	67	yes	1. Within 5 minutes		10	no
228	b. In-patient	02. Cerebral Vascular Accident (Stroke)	no		Never Tobacco User	Never Smoker	Never Smokeless user	male	25				MTR	a. Unemployed	d. Post Secondary	a. In Union	15	10	no
229	b. In-patient	07. Chronic bronchitis	yes	9. Tuberculosis	Former Tobacco User	Former Smoker	Never Smokeless user	female	75	13	52	10	MTR	b. Employed	b. Primary	a. In Union	2	73	yes
230	b. In-patient	09. Tuberculosis	no		Never Tobacco User	Never Smoker	Never Smokeless user	female	62				KNH	b. Employed	b. Primary	b. Not in Union	5	57	no
231	b. In-patient	02. Cerebral Vascular Accident (Stroke)	yes	11. Hypertension	Never Tobacco User	Never Smoker	Never Smokeless user	male	56				KNH	b. Employed	c. Secondary	a. In Union	0	56	yes
232	a. Out-patient	04a. Oral-pharyngeal cancer	yes	10. Diabetes/Endocrine e.g thyroid	Current Tobacco User	Current Smoker	Never Smokeless user	male	61	25	36		KNH	a. Unemployed	c. Secondary	a. In Union	0	61	yes				yes
233	a. Out-patient	08. Emphysema	no		Never Tobacco User	Never Smoker	Never Smokeless user	male	44				KNH	b. Employed	b. Primary	a. In Union	5	39	no
234	a. Out-patient	06. Lung cancer	yes	11. Hypertension	Former Tobacco User	Former Smoker	Never Smokeless user	male	74	24	49.6667	0.333333	KNH	a. Unemployed	b. Primary	a. In Union	0	74	yes
235	a. Out-patient	02. Cerebral Vascular Accident (Stroke)	yes	11. Hypertension	Never Tobacco User	Never Smoker	Never Smokeless user	male	48				KNH	b. Employed	d. Post Secondary	a. In Union	1	47	no
236	a. Out-patient	04a. Oral-pharyngeal cancer	yes	11. Hypertension	Current Tobacco User	Current Smoker	Current Smokeless user	male	43	20	23		KNH	b. Employed	b. Primary	a. In Union	2	41	yes	1. Within 5 minutes	2. 6 to 30 minutes	2	yes
237	a. Out-patient	04a. Oral-pharyngeal cancer	no		Current Tobacco User	Current Smoker	Never Smokeless user	male	42	16	26		KNH	a. Unemployed	d. Post Secondary	b. Not in Union	1	41	yes				yes
238	a. Out-patient	09. Tuberculosis	no		Never Tobacco User	Never Smoker	Never Smokeless user	female	23				MTR	a. Unemployed	d. Post Secondary	b. Not in Union	1	22	yes
239	a. Out-patient	04a. Oral-pharyngeal cancer	no		Former Tobacco User	Former Smoker	Never Smokeless user	male	51			10	KNH	b. Employed	b. Primary	a. In Union	1	50	yes
240	a. Out-patient	05. Laryngeal cancer	yes	11. Hypertension	Former Tobacco User	Former Smoker	Never Smokeless user	male	63			20	KNH	b. Employed	b. Primary	a. In Union	1	62	yes
241	a. Out-patient	04a. Oral-pharyngeal cancer	no		Never Tobacco User	Never Smoker	Never Smokeless user	male	51				KNH	b. Employed	b. Primary	a. In Union	1	50	no
242	b. In-patient	02. Cerebral Vascular Accident (Stroke)	yes	10. Diabetes/Endocrine e.g thyroid	Never Tobacco User	Never Smoker	Never Smokeless user	female	82				ORH	b. Employed	a. No formal education	a. In Union	5	77	no
243	a. Out-patient	01. Myocardial Infarction	yes	11. Hypertension	Former Tobacco User	Former Smoker	Never Smokeless user	male	57	15	26	16	ORH	b. Employed	c. Secondary	a. In Union	16	41	yes
244	b. In-patient	01. Myocardial Infarction	no		Never Tobacco User	Never Smoker	Never Smokeless user	male	68				ORH	b. Employed	c. Secondary	a. In Union	4	64	yes
245	b. In-patient	05. Laryngeal cancer	yes	8. Emphysema	Never Tobacco User	Never Smoker	Never Smokeless user	male	72				KNH	a. Unemployed	d. Post Secondary	a. In Union	29	43	no
246	b. In-patient	04a. Oral-pharyngeal cancer	no		Former Tobacco User	Former Smoker	Never Smokeless user	male	70	30	35	5	KNH	a. Unemployed	c. Secondary	a. In Union	2	68	yes
247	b. In-patient	06. Lung cancer	no		Former Tobacco User	Former Smoker	Never Smokeless user	male	54	20	33.25	0.75	KNH	a. Unemployed	c. Secondary	a. In Union	1	53	yes
248	b. In-patient	06. Lung cancer	no		Never Tobacco User	Never Smoker	Never Smokeless user	male	22				KNH	b. Employed	c. Secondary	b. Not in Union	1	21	no
249	a. Out-patient	04a. Oral-pharyngeal cancer	no		Former Tobacco User	Former Smoker		male	47	26	20.5833	0.416667	KNH	b. Employed	d. Post Secondary	a. In Union	1	46	yes
250	a. Out-patient	05. Laryngeal cancer	no		Former Tobacco User	Former Smoker	Never Smokeless user	male	68	25	42.6667	0.333333	KNH	b. Employed	b. Primary	a. In Union	0	68	yes
251	a. Out-patient	04a. Oral-pharyngeal cancer	no		Never Tobacco User	Never Smoker	Never Smokeless user	female	69				KNH	b. Employed	a. No formal education	a. In Union	1	68	no
252	a. Out-patient	04a. Oral-pharyngeal cancer	no		Former Tobacco User	Never Smoker	Former Smokeless user	female	83	25	57.5	0.5	KNH	a. Unemployed		a. In Union	1	82	no
253	a. Out-patient	06. Lung cancer	no		Never Tobacco User	Never Smoker	Never Smokeless user	female	46				KNH	a. Unemployed	b. Primary	a. In Union	1	45	no
254	a. Out-patient	09. Tuberculosis	no		Never Tobacco User	Never Smoker	Never Smokeless user	female	43				MTR	b. Employed	a. No formal education	a. In Union	1	42	no
255	a. Out-patient	09. Tuberculosis	yes	12. HIV	Never Tobacco User	Never Smoker	Never Smokeless user	female	26				MTR	a. Unemployed	a. No formal education	b. Not in Union	1	25	no
256	a. Out-patient	09. Tuberculosis	yes	11. Hypertension	Never Tobacco User	Never Smoker	Never Smokeless user	male	45				KNH	b. Employed	d. Post Secondary	b. Not in Union	2	43	no
257	a. Out-patient	02. Cerebral Vascular Accident (Stroke)	yes	13. Heart failure	Never Tobacco User	Never Smoker	Never Smokeless user	female	62				KNH	a. Unemployed	b. Primary	b. Not in Union	4	58	no
258	a. Out-patient	04a. Oral-pharyngeal cancer	no		Former Tobacco User	Former Smoker	Never Smokeless user	male	44	25	17	2	KNH	b. Employed	c. Secondary	a. In Union	1	43	yes
259	a. Out-patient	04a. Oral-pharyngeal cancer	no		Former Tobacco User	Never Smoker	Former Smokeless user	male	69	40	28.8333	0.166667	KNH	b. Employed	b. Primary	a. In Union	1	68	yes
260	a. Out-patient	04a. Oral-pharyngeal cancer	no					male	29				KNH		c. Secondary	a. In Union	0	29	no
261	a. Out-patient	09. Tuberculosis	no		Never Tobacco User	Never Smoker	Never Smokeless user	male	31				MTR	b. Employed	c. Secondary	a. In Union	1	30	no
262	a. Out-patient	09. Tuberculosis	no		Current Tobacco User	Current Smoker	Never Smokeless user	male	42	25	17		MTR	b. Employed	b. Primary	a. In Union	0	42	yes	1. Within 5 minutes		10	no
263	a. Out-patient	07. Chronic bronchitis	no		Former Tobacco User	Former Smoker	Former Smokeless user	female	65	18	46.1667	0.833333	MTR	a. Unemployed	b. Primary	b. Not in Union	3	62	yes
264	b. In-patient	09. Tuberculosis	yes	12. HIV	Former Tobacco User	Former Smoker	Never Smokeless user	male	38	18	18	2	ORH	b. Employed	b. Primary	b. Not in Union	2	36	yes
265	a. Out-patient	01. Myocardial Infarction	yes	21. Others	Former Tobacco User	Never Smoker	Former Smokeless user	female	79	30	48.8333	0.166667	MTR	a. Unemployed	a. No formal education	a. In Union	1	78	no
266	b. In-patient	08. Emphysema	yes	11. Hypertension	Current Tobacco User	Current Smoker	Never Smokeless user	male	81	30	51		KUT		d. Post Secondary	a. In Union	1	80	yes	9. Refused		10	no
267	a. Out-patient	05. Laryngeal cancer	no		Former Tobacco User	Former Smoker	Never Smokeless user	male	68	20	47.1667	0.833333	KNH	b. Employed	c. Secondary	a. In Union	1	67	yes
268	a. Out-patient	05. Laryngeal cancer	yes	11. Hypertension	Never Tobacco User	Never Smoker	Never Smokeless user	female	67				KNH	b. Employed	d. Post Secondary	a. In Union	1	66	no
269	b. In-patient	04a. Oral-pharyngeal cancer	no		Current Tobacco User	Current Smoker	Never Smokeless user	male	61	20	41		KNH	b. Employed	c. Secondary	a. In Union	1	60	yes				yes
270	a. Out-patient	05. Laryngeal cancer	no		Current Tobacco User	Current Smoker	Never Smokeless user	male	72				MTR	a. Unemployed	a. No formal education	a. In Union	2	70	yes				yes
271	a. Out-patient	07. Chronic bronchitis	yes	10. Diabetes/Endocrine e.g thyroid	Former Tobacco User	Former Smoker	Never Smokeless user	male	86	30	51	5	ORH	b. Employed	b. Primary	b. Not in Union	5	81	yes
272	a. Out-patient	03. Peripheral arterial disease	yes	10. Diabetes/Endocrine e.g thyroid	Never Tobacco User	Never Smoker	Never Smokeless user	male	77				KNH	b. Employed	b. Primary	a. In Union	7	70	no
273	a. Out-patient	03. Peripheral arterial disease	no		Former Tobacco User	Former Smoker	Never Smokeless user	male	69				KNH	a. Unemployed	d. Post Secondary	a. In Union	0	69	no
274	b. In-patient	04a. Oral-pharyngeal cancer	no		Never Tobacco User	Never Smoker	Never Smokeless user	female	31				KNH	b. Employed	b. Primary	b. Not in Union	1	30	no
275	a. Out-patient	04a. Oral-pharyngeal cancer	no		Never Tobacco User	Never Smoker	Never Smokeless user	female	18				KNH	a. Unemployed	c. Secondary	b. Not in Union	1	17	no
276	b. In-patient	06. Lung cancer	no		Never Tobacco User	Never Smoker	Never Smokeless user	male	54				KNH	b. Employed	b. Primary	a. In Union	1	53	yes
277	b. In-patient	06. Lung cancer	no		Never Tobacco User	Never Smoker	Never Smokeless user	female	80				KNH	a. Unemployed	b. Primary	b. Not in Union	2	78	yes
278	b. In-patient	01. Myocardial Infarction	no		Never Tobacco User	Never Smoker	Never Smokeless user	male	76				KNH	b. Employed	b. Primary	a. In Union	3	73	no
279	a. Out-patient	08. Emphysema	yes	11. Hypertension	Never Tobacco User	Never Smoker	Never Smokeless user	female	90				KNH	a. Unemployed	b. Primary	b. Not in Union	5	85	no
280	a. Out-patient	02. Cerebral Vascular Accident (Stroke)	no		Former Tobacco User	Former Smoker	Never Smokeless user	male	63	30	21	12	KNH	b. Employed	d. Post Secondary	a. In Union	5	58	yes
281	b. In-patient	04a. Oral-pharyngeal cancer	no		Former Tobacco User	Former Smoker	Never Smokeless user	male	58	21	27	10	KNH	b. Employed	b. Primary	a. In Union	1	57	no
282	b. In-patient	04a. Oral-pharyngeal cancer	yes	12. HIV	Former Tobacco User	Former Smoker	Never Smokeless user	male	60			5	KNH	b. Employed	c. Secondary	a. In Union	1	59	yes
283	a. Out-patient	03. Peripheral arterial disease	yes	2. Cerebral Vascular Accident (Stroke)	Never Tobacco User	Never Smoker	Never Smokeless user	female	49				KNH	a. Unemployed	b. Primary	b. Not in Union	2	47	no
284	b. In-patient	09. Tuberculosis	yes	14. Cancer	Never Tobacco User	Never Smoker	Never Smokeless user	male	40				KNH	b. Employed	d. Post Secondary	a. In Union	0	40	yes
285	a. Out-patient	04a. Oral-pharyngeal cancer	no		Former Tobacco User	Former Smoker	Former Smokeless user	male	38	25	12.5	0.5	MTR	b. Employed	b. Primary	b. Not in Union	1	37	yes
286	a. Out-patient	05. Laryngeal cancer	no		Never Tobacco User	Never Smoker	Never Smokeless user	female	60				MTR	b. Employed	b. Primary	b. Not in Union	1	59	yes
287	b. In-patient	04a. Oral-pharyngeal cancer	no		Former Tobacco User	Former Smoker	Former Smokeless user	female	57	40	16.9167	0.0833333	ORH	a. Unemployed	c. Secondary	a. In Union	0	57	yes
288	a. Out-patient	03. Peripheral arterial disease	no		Never Tobacco User	Never Smoker	Never Smokeless user	female	43				KNH	b. Employed	b. Primary	a. In Union	3	40	no
289	a. Out-patient	02. Cerebral Vascular Accident (Stroke)	yes	11. Hypertension	Never Tobacco User	Never Smoker	Never Smokeless user	female	69				KNH	a. Unemployed	d. Post Secondary	a. In Union	4	65	no
290	b. In-patient	09. Tuberculosis	yes	10. Diabetes/Endocrine e.g thyroid	Current Tobacco User	Current Smoker	Never Smokeless user	male	60	35	25		KUT	b. Employed	d. Post Secondary	a. In Union	0	60	yes				yes
291	a. Out-patient	02. Cerebral Vascular Accident (Stroke)	yes	11. Hypertension	Never Tobacco User	Never Smoker	Never Smokeless user	female	45				KNH	b. Employed	c. Secondary	a. In Union	5	40	no
292	a. Out-patient	09. Tuberculosis	no		Former Tobacco User	Former Smoker	Never Smokeless user	male	41	25	14	2	MTR	a. Unemployed	c. Secondary	a. In Union	1	40	yes
293	a. Out-patient	04a. Oral-pharyngeal cancer	no		Former Tobacco User	Former Smoker	Never Smokeless user	male	60	30	27	3	ORH	b. Employed	c. Secondary	a. In Union	1	59	yes
294	a. Out-patient	09. Tuberculosis	yes	12. HIV	Never Tobacco User	Never Smoker	Never Smokeless user	female	33				MTR	b. Employed	b. Primary	b. Not in Union	1	32	yes
295	a. Out-patient	02. Cerebral Vascular Accident (Stroke)	yes	11. Hypertension	Never Tobacco User	Never Smoker	Never Smokeless user	female	49				KNH	b. Employed	c. Secondary	b. Not in Union	1	48	no
296	a. Out-patient	02. Cerebral Vascular Accident (Stroke)	yes	11. Hypertension	Never Tobacco User	Never Smoker	Never Smokeless user	female	44				KNH	b. Employed	d. Post Secondary	b. Not in Union	11	33	yes
297	a. Out-patient	01. Myocardial Infarction	yes	11. Hypertension	Former Tobacco User	Former Smoker	Never Smokeless user	male	67	22	41	4	ORH	a. Unemployed	c. Secondary	a. In Union	1	66	yes
298	a. Out-patient	02. Cerebral Vascular Accident (Stroke)	yes	8. Emphysema	Never Tobacco User	Never Smoker	Never Smokeless user	female	75				KNH	a. Unemployed	b. Primary	b. Not in Union	5	70	no
299	a. Out-patient	06. Lung cancer	no		Never Tobacco User	Never Smoker	Never Smokeless user	female	72				KNH	a. Unemployed	a. No formal education	a. In Union	1	71	no
300	a. Out-patient	04a. Oral-pharyngeal cancer	yes	10. Diabetes/Endocrine e.g thyroid	Former Tobacco User	Former Smoker	Never Smokeless user	male	75	45	29	1	KNH	a. Unemployed	c. Secondary	a. In Union	0	75	yes
301	b. In-patient	06. Lung cancer	no		Never Tobacco User	Never Smoker	Never Smokeless user	female	73				KNH	b. Employed	b. Primary	a. In Union	1	72	no
302	b. In-patient	08. Emphysema	no		Former Tobacco User	Former Smoker	Never Smokeless user	male	72	21	50.8333	0.166667	KNH	a. Unemployed	c. Secondary	a. In Union	1	71	yes
303	b. In-patient	09. Tuberculosis	yes	10. Diabetes/Endocrine e.g thyroid	Never Tobacco User	Never Smoker	Never Smokeless user	male	50				KNH	b. Employed	d. Post Secondary	a. In Union	1	49	no
304	b. In-patient	08. Emphysema	yes	9. Tuberculosis	Never Tobacco User	Never Smoker	Never Smokeless user	male	64				KNH	b. Employed	b. Primary	a. In Union	1	63	no
305	a. Out-patient	04a. Oral-pharyngeal cancer	no		Never Tobacco User	Never Smoker	Never Smokeless user	male	72				ORH	b. Employed	b. Primary	a. In Union	1	71	yes
306	a. Out-patient	02. Cerebral Vascular Accident (Stroke)	yes	11. Hypertension	Never Tobacco User	Never Smoker	Never Smokeless user	male	39				KNH	a. Unemployed	d. Post Secondary	a. In Union	0	39	yes
307	b. In-patient	09. Tuberculosis	no		Never Tobacco User	Never Smoker	Never Smokeless user	male	47				KNH	a. Unemployed	d. Post Secondary	b. Not in Union	0	47	yes
308	b. In-patient	03. Peripheral arterial disease	no		Never Tobacco User	Never Smoker	Never Smokeless user	female	28				KNH	a. Unemployed	c. Secondary	a. In Union	0	28	yes
309	b. In-patient	09. Tuberculosis	yes	3. Peripheral arterial disease	Never Tobacco User	Never Smoker	Never Smokeless user	male	50				KNH	b. Employed	c. Secondary	a. In Union	9	41	yes
310	a. Out-patient	08. Emphysema	yes	21. Others	Current Tobacco User	Current Smoker		female	24	99	99		KUT		d. Post Secondary		0	24	yes	4. More than 60 minutes		2	no
311	a. Out-patient	08. Emphysema	yes	11. Hypertension	Current Tobacco User	Never Smoker	Current Smokeless user	female	73	18	55		KNH	a. Unemployed	a. No formal education	a. In Union	8	65	yes		2. 6 to 30 minutes
312	a. Out-patient	07. Chronic bronchitis	yes	11. Hypertension	Never Tobacco User	Never Smoker	Never Smokeless user	female	61				KNH	b. Employed	c. Secondary	a. In Union	2	59	yes
313	a. Out-patient	03. Peripheral arterial disease	yes	11. Hypertension	Never Tobacco User	Never Smoker	Never Smokeless user	female	62				KNH	a. Unemployed	b. Primary	a. In Union	7	55	no
314	a. Out-patient	04a. Oral-pharyngeal cancer	no		Never Tobacco User	Never Smoker	Never Smokeless user	male	30				KNH	a. Unemployed	d. Post Secondary	a. In Union	0	30	yes
315	a. Out-patient	04a. Oral-pharyngeal cancer	no		Never Tobacco User	Never Smoker	Never Smokeless user	male	75				KNH	a. Unemployed	d. Post Secondary	a. In Union	1	74	yes
316	a. Out-patient	04a. Oral-pharyngeal cancer	no		Never Tobacco User	Never Smoker	Never Smokeless user	female	39				KNH	a. Unemployed	b. Primary	b. Not in Union	0	39	no
317	a. Out-patient	08. Emphysema	yes	11. Hypertension	Never Tobacco User	Never Smoker	Never Smokeless user	female	48				KNH	b. Employed	b. Primary	a. In Union	1	47	no
318	a. Out-patient	09. Tuberculosis	no		Former Tobacco User	Former Smoker	Never Smokeless user	male	77	30	23	24	MTR	b. Employed	b. Primary	a. In Union	0	77	yes
319	a. Out-patient	04a. Oral-pharyngeal cancer	no		Never Tobacco User	Never Smoker	Never Smokeless user	female	55				KNH	a. Unemployed	c. Secondary	b. Not in Union	4	51	yes
320	b. In-patient	09. Tuberculosis	no		Former Tobacco User	Former Smoker	Never Smokeless user	male	56	25	16	15	KNH	b. Employed	b. Primary	a. In Union	0	56	yes
321	a. Out-patient	03. Peripheral arterial disease	yes	11. Hypertension	Former Tobacco User	Former Smoker	Never Smokeless user	male	55			40	KNH	b. Employed	b. Primary	a. In Union	2	53	yes
322	a. Out-patient	08. Emphysema	yes	21. Others	Former Tobacco User	Former Smoker	Former Smokeless user	male	54	21	23	10	KNH	b. Employed	c. Secondary	b. Not in Union	0	54	yes
323	a. Out-patient	07. Chronic bronchitis	yes	13. Heart failure	Never Tobacco User	Never Smoker	Never Smokeless user	female	75				KNH	a. Unemployed	b. Primary	b. Not in Union	1	74	no
324	b. In-patient	04a. Oral-pharyngeal cancer	no		Never Tobacco User	Never Smoker	Never Smokeless user	female	60				KNH	a. Unemployed	a. No formal education	a. In Union	0	60	no
325	a. Out-patient	08. Emphysema	yes	11. Hypertension	Former Tobacco User	Former Smoker	Never Smokeless user	male	69	25	14	30	KNH	b. Employed	b. Primary	a. In Union	5	64	yes
326	a. Out-patient	07. Chronic bronchitis	yes	12. HIV	Current Tobacco User	Current Smoker	Never Smokeless user	female	56	22	34		KNH	a. Unemployed	b. Primary	a. In Union	1	55	yes	1. Within 5 minutes		3	yes
327	b. In-patient	04a. Oral-pharyngeal cancer	no		Never Tobacco User	Never Smoker	Never Smokeless user	female	60				KNH	a. Unemployed	b. Primary	b. Not in Union	1	59	no
328	b. In-patient	05. Laryngeal cancer	no		Former Tobacco User	Former Smoker	Former Smokeless user	male	57	16	27	14	KNH	a. Unemployed	b. Primary	a. In Union	1	56	yes
329	b. In-patient	08. Emphysema	yes	11. Hypertension	Current Tobacco User	Current Smoker	Never Smokeless user	male	70	23	47		KNH	b. Employed	b. Primary	a. In Union	1	69	yes				no
330	b. In-patient	08. Emphysema	yes	10. Diabetes/Endocrine e.g thyroid	Former Tobacco User	Former Smoker	Never Smokeless user	male	71	26	5	40	KNH	a. Unemployed	c. Secondary	b. Not in Union	24	47	yes
331	b. In-patient	06. Lung cancer	yes	10. Diabetes/Endocrine e.g thyroid	Former Tobacco User	Former Smoker	Never Smokeless user	female	62	20	41.9167	0.0833333	KNH	a. Unemployed	b. Primary	a. In Union	0	62	yes
332	b. In-patient	06. Lung cancer	no		Current Tobacco User	Current Smoker	Never Smokeless user	male	74	18	56		KNH	a. Unemployed	b. Primary	a. In Union	0	74	yes	3. 31 to 60 minutes		5	yes
333	b. In-patient	02. Cerebral Vascular Accident (Stroke)	yes	11. Hypertension	Never Tobacco User	Never Smoker	Never Smokeless user	female	62				MTR	b. Employed	d. Post Secondary	a. In Union	1	61	no
334	b. In-patient	04a. Oral-pharyngeal cancer	no		Former Tobacco User	Former Smoker	Never Smokeless user	male	42	30	11	1	MTR	b. Employed	c. Secondary	a. In Union	1	41	yes
335	b. In-patient	02. Cerebral Vascular Accident (Stroke)	no		Never Tobacco User	Never Smoker	Never Smokeless user	female	46				MTR	b. Employed	c. Secondary	a. In Union	0	46	no
336	b. In-patient	09. Tuberculosis	no		Never Tobacco User	Never Smoker	Never Smokeless user	male	45				MTR	b. Employed	b. Primary	a. In Union	0	45	yes
337	b. In-patient	04a. Oral-pharyngeal cancer	no		Never Tobacco User	Never Smoker	Never Smokeless user	male	60				MTR	a. Unemployed	a. No formal education	a. In Union	1	59	no
338	b. In-patient	04a. Oral-pharyngeal cancer	no		Never Tobacco User	Never Smoker	Never Smokeless user	male	40				MTR	b. Employed	c. Secondary	a. In Union	1	39	yes
339	b. In-patient	08. Emphysema	yes	9. Tuberculosis	Former Tobacco User	Former Smoker	Never Smokeless user	male	33	21	11	1	MTR	a. Unemployed	c. Secondary	b. Not in Union	1	32	yes
340	b. In-patient	02. Cerebral Vascular Accident (Stroke)	no		Never Tobacco User	Never Smoker	Never Smokeless user	female	32				MTR	a. Unemployed	b. Primary	a. In Union	0	32	no
341	b. In-patient	05. Laryngeal cancer	no		Never Tobacco User	Never Smoker	Never Smokeless user	female	45				MTR	b. Employed	b. Primary	a. In Union	1	44	no
342	a. Out-patient	02. Cerebral Vascular Accident (Stroke)	yes	11. Hypertension	Never Tobacco User	Never Smoker	Never Smokeless user	female	41				KNH	b. Employed	d. Post Secondary	b. Not in Union	2	39	no
343	a. Out-patient	02. Cerebral Vascular Accident (Stroke)	no		Never Tobacco User	Never Smoker	Never Smokeless user	male	81				KNH	a. Unemployed	c. Secondary	a. In Union	5	76	yes
344	a. Out-patient	02. Cerebral Vascular Accident (Stroke)	yes	11. Hypertension	Former Tobacco User	Former Smoker	Never Smokeless user	male	83	99	99	2	KNH	a. Unemployed	c. Secondary	a. In Union	4	79	yes
345	a. Out-patient	01. Myocardial Infarction	no		Current Tobacco User	Current Smoker	Never Smokeless user	male	72	18	54		ORH	a. Unemployed	c. Secondary	a. In Union	12	60	yes	3. 31 to 60 minutes		2	yes
346	a. Out-patient	02. Cerebral Vascular Accident (Stroke)	yes	11. Hypertension	Never Tobacco User	Never Smoker	Never Smokeless user	female	62				KNH	b. Employed	c. Secondary	b. Not in Union	3	59	no
347	a. Out-patient	02. Cerebral Vascular Accident (Stroke)	no		Former Tobacco User	Former Smoker	Never Smokeless user	male	38			2	KNH	a. Unemployed	d. Post Secondary	b. Not in Union	2	36	yes
348	a. Out-patient	02. Cerebral Vascular Accident (Stroke)	yes	11. Hypertension	Never Tobacco User	Never Smoker	Never Smokeless user	female	52				KNH	a. Unemployed	b. Primary	a. In Union	6	46	yes
349	a. Out-patient	02. Cerebral Vascular Accident (Stroke)	yes	11. Hypertension	Never Tobacco User	Never Smoker	Never Smokeless user	female	62				KNH	a. Unemployed	b. Primary	b. Not in Union	9	53	no
350	b. In-patient	09. Tuberculosis	no		Never Tobacco User	Never Smoker	Never Smokeless user	female	34				KNH	b. Employed	c. Secondary	a. In Union	1	33	yes
351	a. Out-patient	10. Nasopharyngeal cancer	no		Former Tobacco User	Former Smoker	Former Smokeless user	male	50	21	11	18	KNH	b. Employed	c. Secondary	a. In Union	1	49	yes
352	b. In-patient	02. Cerebral Vascular Accident (Stroke)	yes	11. Hypertension	Never Tobacco User	Never Smoker	Never Smokeless user	female	33				KNH	b. Employed	d. Post Secondary	a. In Union	6	27	no
353	b. In-patient	02. Cerebral Vascular Accident (Stroke)	no		Never Tobacco User	Never Smoker	Never Smokeless user	male	21				KNH	b. Employed	c. Secondary	b. Not in Union	0	21	yes
354	b. In-patient	05. Laryngeal cancer	yes	11. Hypertension	Never Tobacco User	Never Smoker	Never Smokeless user	male	58				KNH	a. Unemployed	c. Secondary	a. In Union	2	56	yes
355	b. In-patient	04a. Oral-pharyngeal cancer	no		Never Tobacco User	Never Smoker	Never Smokeless user	female	65				KNH	a. Unemployed	a. No formal education	a. In Union	0	65	no
356	b. In-patient	06. Lung cancer	yes	7. Chronic bronchitis	Never Tobacco User	Never Smoker	Never Smokeless user	male	75				KNH	b. Employed	b. Primary	a. In Union	1	74	yes
357	a. Out-patient	04a. Oral-pharyngeal cancer	yes	11. Hypertension	Former Tobacco User	Former Smoker	Never Smokeless user	male	50	20	29.8333	0.166667	ORH	b. Employed	b. Primary	a. In Union	0	50	yes
358	b. In-patient	09. Tuberculosis	yes	12. HIV	Never Tobacco User	Never Smoker	Never Smokeless user	male	50				KUT	b. Employed	d. Post Secondary	a. In Union	0	50	no
359	b. In-patient	07. Chronic bronchitis			Former Tobacco User	Former Smoker	Never Smokeless user	female	63			35	KUT	a. Unemployed	d. Post Secondary	b. Not in Union	1	62	yes
360	b. In-patient	09. Tuberculosis	yes	10. Diabetes/Endocrine e.g thyroid	Never Tobacco User	Never Smoker	Never Smokeless user	female	23				KUT	a. Unemployed	d. Post Secondary	b. Not in Union	0	23	no
361	b. In-patient	04a. Oral-pharyngeal cancer	no		Current Tobacco User	Current Smoker	Never Smokeless user	male	52	15	37		KUT	b. Employed	b. Primary	b. Not in Union	0	52	yes	1. Within 5 minutes		40	no
362	b. In-patient	04a. Oral-pharyngeal cancer	no		Former Tobacco User	Former Smoker	Never Smokeless user	female	68			5	KUT	a. Unemployed	c. Secondary	a. In Union	2	66	no
363	b. In-patient	04a. Oral-pharyngeal cancer	no		Former Tobacco User	Former Smoker	Never Smokeless user	male	58	25	26	7	KUT	b. Employed	d. Post Secondary	a. In Union	0	58	yes
364	b. In-patient	04a. Oral-pharyngeal cancer	no		Former Tobacco User	Former Smoker	Never Smokeless user	male	81	21	59.5	0.5	KUT	b. Employed	c. Secondary	a. In Union	1	80	yes
365	b. In-patient	08. Emphysema			Former Tobacco User	Former Smoker	Never Smokeless user	male	76	26	34	16	KUT	b. Employed	d. Post Secondary	a. In Union	10	66	yes
366	b. In-patient	08. Emphysema	no		Former Tobacco User	Former Smoker	Never Smokeless user	male	68	15	33	20	KUT	b. Employed	b. Primary	a. In Union	1	67	yes
367	b. In-patient	01. Myocardial Infarction	yes	10. Diabetes/Endocrine e.g thyroid	Former Tobacco User	Former Smoker	Never Smokeless user	male	70			52	KUT	b. Employed	c. Secondary	a. In Union	0	70	yes
368	a. Out-patient	10. Nasopharyngeal cancer	no		Never Tobacco User	Never Smoker	Never Smokeless user	female	48				KNH	b. Employed	b. Primary	a. In Union	0	48	no
369	a. Out-patient	09. Tuberculosis	no		Never Tobacco User	Never Smoker	Never Smokeless user	male	23				MTR	b. Employed	c. Secondary	b. Not in Union	0	23	no
370	a. Out-patient	10. Nasopharyngeal cancer	no		Current Tobacco User	Former Smoker	Current Smokeless user	male	67	30	17		KNH	a. Unemployed	b. Primary	a. In Union	0	67	yes		9. Refused
371	a. Out-patient	10. Nasopharyngeal cancer	yes	10. Diabetes/Endocrine e.g thyroid	Never Tobacco User	Never Smoker	Never Smokeless user	female	61				KNH	a. Unemployed	a. No formal education	a. In Union	0	61	no
372	a. Out-patient	01. Myocardial Infarction	yes	11. Hypertension	Never Tobacco User	Never Smoker	Never Smokeless user	female	82				KNH	a. Unemployed	c. Secondary	a. In Union	1	81	no
373	a. Out-patient	10. Nasopharyngeal cancer	no		Former Tobacco User	Former Smoker	Never Smokeless user	male	78	40	21	17	KNH	a. Unemployed		a. In Union	1	77	yes
374	a. Out-patient	06. Lung cancer	yes	10. Diabetes/Endocrine e.g thyroid	Never Tobacco User	Never Smoker	Never Smokeless user	female	63				KNH	b. Employed	b. Primary	a. In Union	1	62	no
375	a. Out-patient	09. Tuberculosis	no		Never Tobacco User	Never Smoker	Never Smokeless user	male	23				MTR	a. Unemployed	d. Post Secondary	b. Not in Union	0	23	no
376	a. Out-patient	09. Tuberculosis	no		Never Tobacco User	Never Smoker	Never Smokeless user	male	45				MTR	b. Employed	c. Secondary	a. In Union	1	44	yes
377	a. Out-patient	09. Tuberculosis	no		Never Tobacco User	Never Smoker	Never Smokeless user	male	27				MTR	b. Employed	d. Post Secondary	a. In Union	0	27	yes
378	a. Out-patient	09. Tuberculosis	no		Never Tobacco User	Never Smoker	Never Smokeless user	male	32				MTR	b. Employed	d. Post Secondary	a. In Union	1	31	no
379	a. Out-patient	09. Tuberculosis	no		Former Tobacco User	Former Smoker	Never Smokeless user	male	50	24	24.8333	1.16667	MTR	b. Employed	b. Primary	a. In Union	0	50	yes
380	a. Out-patient	09. Tuberculosis	no		Never Tobacco User	Never Smoker	Never Smokeless user	male	30				MTR	b. Employed	d. Post Secondary	b. Not in Union	4	26	yes
381	a. Out-patient	04a. Oral-pharyngeal cancer	no		Never Tobacco User	Never Smoker	Never Smokeless user	female	34				KNH	b. Employed	d. Post Secondary	a. In Union	1	33	no
382	a. Out-patient	02. Cerebral Vascular Accident (Stroke)	no		Never Tobacco User	Never Smoker	Never Smokeless user	male	39				KNH	b. Employed	b. Primary	a. In Union	4	35	yes
383	a. Out-patient	10. Nasopharyngeal cancer	yes	10. Diabetes/Endocrine e.g thyroid	Current Tobacco User	Current Smoker	Never Smokeless user	male	61	99	99		KNH	a. Unemployed	c. Secondary	a. In Union	0	61	yes				yes
384	a. Out-patient	06. Lung cancer	no		Never Tobacco User	Never Smoker	Never Smokeless user	female	40				KNH	a. Unemployed	c. Secondary	a. In Union	1	39	no
385	a. Out-patient	02. Cerebral Vascular Accident (Stroke)	yes	11. Hypertension	Former Tobacco User	Former Smoker	Former Smokeless user	female	75	30	30	15	KNH	a. Unemployed	a. No formal education	a. In Union	4	71	no
386	a. Out-patient	03. Peripheral arterial disease	yes	11. Hypertension	Never Tobacco User	Never Smoker	Never Smokeless user	male	80				KNH	a. Unemployed	a. No formal education	b. Not in Union	1	79	no
387	a. Out-patient	01. Myocardial Infarction	no		Never Tobacco User	Never Smoker	Never Smokeless user	male	55				KNH	a. Unemployed	a. No formal education	a. In Union	2	53	no
388	a. Out-patient	02. Cerebral Vascular Accident (Stroke)	yes	11. Hypertension	Never Tobacco User	Never Smoker	Never Smokeless user	female	69				KNH	a. Unemployed	b. Primary	b. Not in Union	1	68	no
389	a. Out-patient	05. Laryngeal cancer	no		Never Tobacco User	Never Smoker	Never Smokeless user	female	63				KNH	a. Unemployed	c. Secondary	a. In Union	3	60	no
390	b. In-patient	04a. Oral-pharyngeal cancer	no		Former Tobacco User	Former Smoker	Never Smokeless user	male	62	25	32	5	KNH	b. Employed	c. Secondary	a. In Union	1	61	yes
391	b. In-patient	06. Lung cancer	no		Current Tobacco User	Current Smoker	Never Smokeless user	male	55				KNH	b. Employed	b. Primary	a. In Union	1	54	no				yes
392	a. Out-patient	04a. Oral-pharyngeal cancer	no		Former Tobacco User	Former Smoker	Never Smokeless user	male	73	7	64	2	ORH	b. Employed	b. Primary	a. In Union	0	73	yes
393	a. Out-patient	02. Cerebral Vascular Accident (Stroke)	yes	11. Hypertension	Never Tobacco User	Never Smoker	Never Smokeless user	female	77				KNH	b. Employed	b. Primary	b. Not in Union	11	66	no
394	a. Out-patient	06. Lung cancer	no		Former Tobacco User	Never Smoker	Former Smokeless user	female	70			10	KNH	a. Unemployed	b. Primary	b. Not in Union	1	69	yes
395	a. Out-patient	05. Laryngeal cancer	no		Former Tobacco User	Former Smoker	Never Smokeless user	male	72	25	25	22	KNH	b. Employed	c. Secondary	a. In Union	3	69	yes
396	a. Out-patient	02. Cerebral Vascular Accident (Stroke)	yes	11. Hypertension	Never Tobacco User	Never Smoker	Never Smokeless user	female	45				KNH	a. Unemployed	c. Secondary	a. In Union	9	36	yes
397	a. Out-patient	02. Cerebral Vascular Accident (Stroke)	yes	11. Hypertension	Never Tobacco User	Never Smoker	Never Smokeless user	female	47				KNH	b. Employed	c. Secondary	a. In Union	3	44	no
398	a. Out-patient	02. Cerebral Vascular Accident (Stroke)	yes	11. Hypertension	Former Tobacco User	Never Smoker	Former Smokeless user	male	58			0.25	KNH	a. Unemployed	b. Primary	a. In Union	1	57	yes
399	b. In-patient	09. Tuberculosis	no		Current Tobacco User	Former Smoker	Current Smokeless user	male	25	16	9		KNH	b. Employed	b. Primary	b. Not in Union	0	25	yes
400	a. Out-patient	06. Lung cancer	no		Never Tobacco User	Never Smoker	Never Smokeless user	female	54				KNH	b. Employed	b. Primary	b. Not in Union	3	51	no
401	a. Out-patient	06. Lung cancer	no		Former Tobacco User	Former Smoker	Never Smokeless user	male	57	16	31	10	KNH	b. Employed	c. Secondary	a. In Union	1	56	yes
402	a. Out-patient	09. Tuberculosis	no		Never Tobacco User	Never Smoker	Never Smokeless user	female	21				MTR	a. Unemployed	d. Post Secondary	b. Not in Union	1	20	no
403	a. Out-patient	09. Tuberculosis	no		Never Tobacco User	Never Smoker	Never Smokeless user	female	22				MTR	a. Unemployed	d. Post Secondary	b. Not in Union	1	21	no
404	a. Out-patient	08. Emphysema	no		Former Tobacco User	Former Smoker	Never Smokeless user	female	76	37	35	4	ORH	b. Employed	a. No formal education	b. Not in Union	1	75	yes
405	a. Out-patient	08. Emphysema	no		Never Tobacco User	Never Smoker	Never Smokeless user	female	28				KNH	b. Employed	c. Secondary	a. In Union	1	27	no
406	a. Out-patient	08. Emphysema	yes	11. Hypertension	Former Tobacco User	Former Smoker	Former Smokeless user	male	85	22	58	5	KNH	a. Unemployed	d. Post Secondary	a. In Union	5	80	yes
407	a. Out-patient	07. Chronic bronchitis	yes	10. Diabetes/Endocrine e.g thyroid	Former Tobacco User	Former Smoker	Never Smokeless user	male	83	15	38	30	KNH	a. Unemployed	b. Primary	a. In Union	6	77	yes
408	a. Out-patient	07. Chronic bronchitis	no		Former Tobacco User	Former Smoker	Never Smokeless user	male	53	24	4	25	KNH	b. Employed	b. Primary	a. In Union	1	52	yes
409	a. Out-patient	07. Chronic bronchitis	no		Former Tobacco User	Former Smoker	Never Smokeless user	male	76	19	5	52	KNH	a. Unemployed	d. Post Secondary	a. In Union	14	62	yes
410	b. In-patient	05. Laryngeal cancer	yes	11. Hypertension	Former Tobacco User	Former Smoker	Never Smokeless user	male	57	18	38	1	KNH	a. Unemployed	c. Secondary	a. In Union	1	56	yes
411	b. In-patient	06. Lung cancer	no		Former Tobacco User	Former Smoker	Never Smokeless user	male	73	17	55.8333	0.166667	KNH	b. Employed	b. Primary	a. In Union	1	72	yes
412	a. Out-patient	04a. Oral-pharyngeal cancer	yes	6. Lung cancer	Never Tobacco User	Never Smoker	Never Smokeless user	female	68				KNH	a. Unemployed	b. Primary	a. In Union	3	65	no
413	a. Out-patient	09. Tuberculosis	no		Never Tobacco User	Never Smoker	Never Smokeless user	male	63				KNH	b. Employed	c. Secondary	a. In Union	3	60	no
414	a. Out-patient	03. Peripheral arterial disease	yes	8. Emphysema	Never Tobacco User	Never Smoker	Never Smokeless user	male	73				KNH	b. Employed	c. Secondary	a. In Union	3	70	yes
415	b. In-patient	10. Nasopharyngeal cancer	yes	11. Hypertension	Never Tobacco User	Never Smoker	Never Smokeless user	female	61				KNH	b. Employed	c. Secondary	b. Not in Union	1	60	no
416	a. Out-patient	08. Emphysema	no		Never Tobacco User	Never Smoker	Never Smokeless user	male	62				KNH	b. Employed	c. Secondary	a. In Union	0	62	yes
417	b. In-patient	08. Emphysema	no		Never Tobacco User	Never Smoker	Never Smokeless user	male	87				ORH	a. Unemployed	a. No formal education	a. In Union	0	87	yes
418	b. In-patient	02. Cerebral Vascular Accident (Stroke)	yes	10. Diabetes/Endocrine e.g thyroid	Never Tobacco User	Never Smoker	Never Smokeless user	female	78				ORH	a. Unemployed	c. Secondary	a. In Union	1	77	no
419	a. Out-patient	06. Lung cancer	no		Former Tobacco User	Former Smoker	Never Smokeless user	male	70	25	42	3	ORH	b. Employed	c. Secondary	a. In Union	2	68	yes
420	b. In-patient	07. Chronic bronchitis	no		Former Tobacco User	Former Smoker	Never Smokeless user	male	61	18	26	17	ORH	b. Employed	b. Primary	a. In Union	20	41	yes
421	a. Out-patient	06. Lung cancer	no		Former Tobacco User	Former Smoker	Never Smokeless user	male	62	30	31	1	ORH	b. Employed	b. Primary	a. In Union	1	61	no
422	b. In-patient	02. Cerebral Vascular Accident (Stroke)	yes	10. Diabetes/Endocrine e.g thyroid	Former Tobacco User	Former Smoker	Never Smokeless user	male	71			53	KUT	a. Unemployed	d. Post Secondary	a. In Union	5	66	yes
423	b. In-patient	08. Emphysema	yes	10. Diabetes/Endocrine e.g thyroid	Former Tobacco User	Former Smoker	Never Smokeless user	male	74	99	99	20	KUT	a. Unemployed	b. Primary	b. Not in Union	1	73	yes
424	b. In-patient	09. Tuberculosis	no		Never Tobacco User	Never Smoker	Never Smokeless user	male	49				MTR	a. Unemployed	c. Secondary	a. In Union	0	49	yes
425	a. Out-patient	10. Nasopharyngeal cancer	yes	12. HIV	Never Tobacco User	Never Smoker	Never Smokeless user	female	43				MTR	b. Employed	b. Primary	b. Not in Union	1	42	no
426	b. In-patient	10. Nasopharyngeal cancer	no		Former Tobacco User	Former Smoker	Never Smokeless user	female	39			7	KUT	b. Employed	b. Primary	b. Not in Union	1	38	yes
427	a. Out-patient	04a. Oral-pharyngeal cancer	no		Never Tobacco User	Never Smoker	Never Smokeless user	male	41				MTR	a. Unemployed	d. Post Secondary	a. In Union	3	38	no
428	a. Out-patient	10. Nasopharyngeal cancer	no		Former Tobacco User	Never Smoker	Former Smokeless user	female	68	23	25	20	MTR	b. Employed	a. No formal education	a. In Union	1	67	yes
429	b. In-patient	02. Cerebral Vascular Accident (Stroke)	yes	10. Diabetes/Endocrine e.g thyroid	Former Tobacco User	Former Smoker	Never Smokeless user	male	79	99	99	30	KUT	a. Unemployed	b. Primary	a. In Union	4	75	yes
430	b. In-patient	08. Emphysema	yes	2. Cerebral Vascular Accident (Stroke)	Current Tobacco User	Current Smoker	Never Smokeless user	male	81	20	61		KUT	b. Employed	b. Primary	b. Not in Union	0	81	yes	1. Within 5 minutes		20	no
431	b. In-patient	01. Myocardial Infarction	yes	11. Hypertension	Never Tobacco User	Never Smoker	Never Smokeless user	female	53				KUT	b. Employed	d. Post Secondary	a. In Union	8	45	no
432	b. In-patient	06. Lung cancer	no		Former Tobacco User	Former Smoker	Never Smokeless user	female	44	18	25.75	0.25	MTR	a. Unemployed	b. Primary	a. In Union	1	43	yes
433	b. In-patient	09. Tuberculosis	yes	11. Hypertension	Never Tobacco User	Never Smoker	Never Smokeless user	female	83				MTR	a. Unemployed	b. Primary	b. Not in Union	0	83	no
434	b. In-patient	05. Laryngeal cancer	no		Never Tobacco User	Never Smoker	Never Smokeless user	male	66				MTR	a. Unemployed	b. Primary	a. In Union	3	63	yes
435	b. In-patient	09. Tuberculosis	yes	12. HIV	Never Tobacco User	Never Smoker	Never Smokeless user	female	52				MTR	b. Employed	c. Secondary	b. Not in Union	1	51	no
436	a. Out-patient	02. Cerebral Vascular Accident (Stroke)	no		Never Tobacco User	Never Smoker	Never Smokeless user	male	34				KNH	b. Employed	c. Secondary	b. Not in Union	2	32	yes
437	a. Out-patient	10. Nasopharyngeal cancer	yes	11. Hypertension	Former Tobacco User	Former Smoker	Never Smokeless user	male	74	18	36	20	KNH	a. Unemployed	b. Primary	a. In Union	4	70	no
438	a. Out-patient	10. Nasopharyngeal cancer	no		Never Tobacco User	Never Smoker	Never Smokeless user	female	29				KNH	a. Unemployed	d. Post Secondary	b. Not in Union	3	26	no
439	a. Out-patient	04a. Oral-pharyngeal cancer	no		Never Tobacco User	Never Smoker	Never Smokeless user	female	19				KNH	a. Unemployed	c. Secondary	b. Not in Union	1	18	no
440	a. Out-patient	10. Nasopharyngeal cancer	no		Never Tobacco User	Never Smoker	Never Smokeless user	female	39				KNH	b. Employed	b. Primary	a. In Union	2	37	no
441	b. In-patient	07. Chronic bronchitis	no		Never Tobacco User	Never Smoker	Never Smokeless user	female	36				KNH	a. Unemployed	b. Primary	b. Not in Union	20	16	no
442	a. Out-patient	05. Laryngeal cancer	no		Never Tobacco User	Never Smoker	Never Smokeless user	male	56				MTR	a. Unemployed	b. Primary	a. In Union	2	54	no
443	a. Out-patient	06. Lung cancer	no		Current Tobacco User	Current Smoker	Never Smokeless user	male	43	20	23		KNH	b. Employed	c. Secondary	b. Not in Union	1	42	no				yes
444	b. In-patient	09. Tuberculosis	yes	8. Emphysema	Never Tobacco User	Never Smoker	Never Smokeless user	female	65				KNH	b. Employed	b. Primary	a. In Union	2	63	no
445	a. Out-patient	06. Lung cancer	yes	11. Hypertension	Former Tobacco User	Former Smoker	Former Smokeless user	male	75	24	50.3333	0.666667	MTR	b. Employed	b. Primary	a. In Union	1	74	yes
446	a. Out-patient	10. Nasopharyngeal cancer	no		Never Tobacco User	Never Smoker	Never Smokeless user	female	23				KNH	a. Unemployed	d. Post Secondary	b. Not in Union	1	22	no
447	a. Out-patient	05. Laryngeal cancer	no		Former Tobacco User	Former Smoker	Never Smokeless user	male	72	23	48.5	0.5	KNH	a. Unemployed	c. Secondary	b. Not in Union	3	69	no
448	a. Out-patient	04a. Oral-pharyngeal cancer	no		Former Tobacco User	Former Smoker	Never Smokeless user	male	57	17	30	10	KNH	b. Employed	c. Secondary	a. In Union	0	57	yes
449	b. In-patient	04a. Oral-pharyngeal cancer	no		Never Tobacco User	Never Smoker	Never Smokeless user	male	29				KNH	b. Employed	d. Post Secondary	a. In Union	0	29	no
450	a. Out-patient	04a. Oral-pharyngeal cancer	no		Never Tobacco User	Never Smoker	Never Smokeless user	female	42				KNH	b. Employed	b. Primary	a. In Union	3	39	no
451	a. Out-patient	04a. Oral-pharyngeal cancer	no		Never Tobacco User	Never Smoker	Never Smokeless user	female	27				KNH	a. Unemployed	d. Post Secondary	a. In Union	1	26	no
452	b. In-patient	02. Cerebral Vascular Accident (Stroke)	yes	10. Diabetes/Endocrine e.g thyroid	Never Tobacco User	Never Smoker	Never Smokeless user	female	63				KUT	a. Unemployed	c. Secondary	a. In Union	0	63	yes
453	a. Out-patient	04a. Oral-pharyngeal cancer	no		Current Tobacco User	Current Smoker	Never Smokeless user	male	50	30	20		KNH	b. Employed	c. Secondary	a. In Union	1	49	yes				no
454	a. Out-patient	02. Cerebral Vascular Accident (Stroke)	yes	11. Hypertension	Former Tobacco User	Former Smoker	Former Smokeless user	male	67	20	27	20	KNH	b. Employed	b. Primary	a. In Union	4	63	yes
455	a. Out-patient	02. Cerebral Vascular Accident (Stroke)	yes	11. Hypertension	Never Tobacco User	Never Smoker	Never Smokeless user	male	73				KNH	a. Unemployed	c. Secondary	b. Not in Union	5	68	yes
456	a. Out-patient	02. Cerebral Vascular Accident (Stroke)	yes	11. Hypertension	Former Tobacco User	Former Smoker	Never Smokeless user	male	50	25	5	20	KNH	b. Employed	a. No formal education	a. In Union	22	28	yes
457	a. Out-patient	09. Tuberculosis	no		Never Tobacco User	Never Smoker	Never Smokeless user	female	29				MTR	a. Unemployed	d. Post Secondary	a. In Union	0	29	no
458	b. In-patient	09. Tuberculosis	yes	21. Others	Former Tobacco User	Former Smoker	Never Smokeless user	male	21	18	2.41667	0.583333	KNH	a. Unemployed	c. Secondary	b. Not in Union	1	20	yes
459	a. Out-patient	09. Tuberculosis	no		Never Tobacco User	Never Smoker	Never Smokeless user	male	23				KNH	b. Employed	b. Primary	a. In Union	2	21	yes
460	a. Out-patient	07. Chronic bronchitis	no		Never Tobacco User	Never Smoker	Never Smokeless user	female	71				KNH	a. Unemployed	b. Primary	a. In Union	13	58	no
461	a. Out-patient	02. Cerebral Vascular Accident (Stroke)	yes	11. Hypertension	Never Tobacco User	Never Smoker	Never Smokeless user	female	56				KNH	b. Employed	d. Post Secondary	b. Not in Union	1	55	yes
462	b. In-patient	04a. Oral-pharyngeal cancer	no		Current Tobacco User	Current Smoker	Never Smokeless user	male	57	15	42		KUT	b. Employed	d. Post Secondary	a. In Union	1	56	yes	3. 31 to 60 minutes		10	no
463	b. In-patient	05. Laryngeal cancer	no		Former Tobacco User	Former Smoker	Never Smokeless user	male	58	14	43.6667	0.333333	KUT	b. Employed	b. Primary	a. In Union	1	57	yes
464	a. Out-patient	02. Cerebral Vascular Accident (Stroke)	no		Never Tobacco User	Never Smoker	Never Smokeless user	female	58				KNH	b. Employed	b. Primary	a. In Union	4	54	no
465	a. Out-patient	02. Cerebral Vascular Accident (Stroke)	yes	10. Diabetes/Endocrine e.g thyroid	Former Tobacco User	Former Smoker	Never Smokeless user	male	63	20	36	7	KNH	a. Unemployed	c. Secondary	b. Not in Union	4	59	yes
466	b. In-patient	05. Laryngeal cancer	no		Never Tobacco User	Never Smoker	Never Smokeless user	male	54				KNH	a. Unemployed	c. Secondary	a. In Union	3	51	no
467	b. In-patient	04a. Oral-pharyngeal cancer	no		Never Tobacco User	Never Smoker	Never Smokeless user	male	27				KNH	a. Unemployed	d. Post Secondary	b. Not in Union	1	26	no
468	b. In-patient	05. Laryngeal cancer	no		Never Tobacco User	Never Smoker	Never Smokeless user	male	64				KNH	a. Unemployed	c. Secondary	a. In Union	1	63	yes
469	b. In-patient	05. Laryngeal cancer	no		Never Tobacco User	Never Smoker	Never Smokeless user	male	77				KNH	a. Unemployed	c. Secondary	a. In Union	3	74	yes
470	b. In-patient	03. Peripheral arterial disease	no		Former Tobacco User	Former Smoker	Never Smokeless user	male	62	16	36	10	ORH	b. Employed	c. Secondary	a. In Union	3	59	yes
471	a. Out-patient	02. Cerebral Vascular Accident (Stroke)	no		Never Tobacco User	Never Smoker	Never Smokeless user	female	36				KNH	b. Employed	d. Post Secondary	a. In Union	0	36	no
472	a. Out-patient	04a. Oral-pharyngeal cancer	yes	11. Hypertension	Former Tobacco User	Former Smoker	Never Smokeless user	male	61	30	26	5	MTR	b. Employed	b. Primary	a. In Union	1	60	yes
473	a. Out-patient	10. Nasopharyngeal cancer	yes	21. Others	Never Tobacco User	Never Smoker	Never Smokeless user	male	32				MTR	b. Employed	d. Post Secondary	a. In Union	4	28	no
474	a. Out-patient	08. Emphysema	no		Former Tobacco User	Former Smoker	Never Smokeless user	female	71	15	16	40	MTR	a. Unemployed	a. No formal education	a. In Union	5	66	yes
475	a. Out-patient	09. Tuberculosis	no		Former Tobacco User	Former Smoker	Never Smokeless user	male	38	31	6.75	0.25	MTR	a. Unemployed	c. Secondary	a. In Union	0	38	yes
476	a. Out-patient	06. Lung cancer	yes	5. Laryngeal cancer	Former Tobacco User	Never Smoker	Former Smokeless user	male	93	70	20	3	MTR	b. Employed	a. No formal education	a. In Union	1	92	yes
477	a. Out-patient	04a. Oral-pharyngeal cancer	no		Former Tobacco User	Never Smoker	Former Smokeless user	female	68	10	48	10	MTR	a. Unemployed	a. No formal education	a. In Union	1	67	yes
478	a. Out-patient	07. Chronic bronchitis	no		Former Tobacco User	Former Smoker	Never Smokeless user	male	58	25	32.4167	0.583333	MTR	a. Unemployed	a. No formal education	a. In Union	1	57	yes
479	a. Out-patient	08. Emphysema	yes	11. Hypertension	Never Tobacco User	Never Smoker	Never Smokeless user	female	56				MTR	b. Employed	b. Primary	a. In Union	12	44	no
480	b. In-patient	02. Cerebral Vascular Accident (Stroke)	no		Never Tobacco User	Never Smoker	Never Smokeless user	female	76				ORH	b. Employed	d. Post Secondary	b. Not in Union	0	76	no
481	a. Out-patient	07. Chronic bronchitis	no		Former Tobacco User	Former Smoker	Former Smokeless user	female	71	25	45.5	0.5	MTR	a. Unemployed	b. Primary	b. Not in Union	1	70	yes
482	a. Out-patient	07. Chronic bronchitis	no		Former Tobacco User	Former Smoker	Never Smokeless user	female	86	99	99	5	MTR	a. Unemployed	a. No formal education	a. In Union	1	85	no
483	a. Out-patient	07. Chronic bronchitis	no		Former Tobacco User	Former Smoker	Never Smokeless user	female	73	10	62.8333	0.166667	MTR	a. Unemployed	a. No formal education	a. In Union	0	73	yes
484	b. In-patient	04a. Oral-pharyngeal cancer	no		Never Tobacco User	Never Smoker	Never Smokeless user	male	60				ORH	b. Employed	b. Primary	a. In Union	1	59	yes
485	a. Out-patient	07. Chronic bronchitis	yes	11. Hypertension	Former Tobacco User	Former Smoker	Never Smokeless user	male	56	17	35	4	ORH	a. Unemployed	b. Primary	a. In Union	3	53	yes
486	b. In-patient	01. Myocardial Infarction	yes	11. Hypertension	Former Tobacco User	Former Smoker	Never Smokeless user	male	77	15	43	19	ORH	a. Unemployed	b. Primary	a. In Union	4	73	yes
487	b. In-patient	07. Chronic bronchitis	no		Never Tobacco User	Never Smoker	Never Smokeless user	female	84				ORH	a. Unemployed	a. No formal education	b. Not in Union	1	83	yes
488	a. Out-patient	06. Lung cancer	yes	11. Hypertension	Former Tobacco User	Former Smoker	Never Smokeless user	male	77	23	32	22	KNH	a. Unemployed	a. No formal education	a. In Union	1	76	yes
489	a. Out-patient	02. Cerebral Vascular Accident (Stroke)	no		Former Tobacco User	Former Smoker	Never Smokeless user	male	67			0.166667	KNH	b. Employed	b. Primary	a. In Union	0	67	yes
490	a. Out-patient	09. Tuberculosis	no		Never Tobacco User	Never Smoker	Never Smokeless user	male	36				MTR	b. Employed	b. Primary	a. In Union	1	35	yes
491	a. Out-patient	09. Tuberculosis	no		Never Tobacco User	Never Smoker	Never Smokeless user	male	38				MTR	b. Employed	d. Post Secondary	b. Not in Union	1	37	no
492	a. Out-patient	08. Emphysema	yes	10. Diabetes/Endocrine e.g thyroid	Never Tobacco User	Never Smoker	Never Smokeless user	female	87				KNH	a. Unemployed	a. No formal education	a. In Union	4	83	no
493	a. Out-patient	09. Tuberculosis	yes	11. Hypertension	Never Tobacco User	Never Smoker	Never Smokeless user	male	59				KNH	b. Employed	c. Secondary	a. In Union	28	31	yes
494	a. Out-patient	08. Emphysema	yes	11. Hypertension	Never Tobacco User	Never Smoker	Never Smokeless user	female	76				KNH	a. Unemployed	a. No formal education	a. In Union	2	74	no
495	a. Out-patient	09. Tuberculosis	yes	12. HIV	Never Tobacco User	Never Smoker	Never Smokeless user	female	57				KNH	a. Unemployed	c. Secondary	b. Not in Union	10	47	no
496	a. Out-patient	07. Chronic bronchitis			Former Tobacco User	Former Smoker	Never Smokeless user	male	87	20	62	5	KNH	a. Unemployed	b. Primary	a. In Union	4	83	yes
497	a. Out-patient	09. Tuberculosis	no		Former Tobacco User	Former Smoker	Never Smokeless user	male	64	20	42	2	KNH	a. Unemployed	b. Primary	a. In Union	3	61	yes
498	a. Out-patient	04a. Oral-pharyngeal cancer	no		Never Tobacco User	Never Smoker	Never Smokeless user	female	63				ORH	b. Employed	d. Post Secondary	b. Not in Union	1	62	no
499	b. In-patient	06. Lung cancer	no		Former Tobacco User	Former Smoker	Never Smokeless user	male	72	30	32	10	KUT	a. Unemployed	c. Secondary	a. In Union	2	70	yes
500	b. In-patient	07. Chronic bronchitis	no		Current Tobacco User	Current Smoker	Never Smokeless user	male	85	20	65		ORH	b. Employed	b. Primary	a. In Union	7	78	yes	2. 6 to 30 minutes		3	no
501	b. In-patient	01. Myocardial Infarction	no		Never Tobacco User	Never Smoker	Never Smokeless user	female	90				KUT	b. Employed	a. No formal education	b. Not in Union	3	87	no
502	b. In-patient	04a. Oral-pharyngeal cancer	no		Former Tobacco User	Former Smoker	Never Smokeless user	male	81	20	41	20	ORH	b. Employed	b. Primary	a. In Union	2	79	yes
503	a. Out-patient	09. Tuberculosis	no		Never Tobacco User	Never Smoker	Never Smokeless user	male	50				KUT	b. Employed	b. Primary	a. In Union	0	50	no
504	b. In-patient	01. Myocardial Infarction	yes	11. Hypertension	Former Tobacco User	Former Smoker	Never Smokeless user	male	67	15	32	20	ORH	b. Employed	b. Primary	a. In Union	0	67	yes
505	a. Out-patient	02. Cerebral Vascular Accident (Stroke)	no		Never Tobacco User	Never Smoker	Never Smokeless user	female	56				KNH	a. Unemployed	c. Secondary	a. In Union	1	55	yes
506	b. In-patient	10. Nasopharyngeal cancer	yes	10. Diabetes/Endocrine e.g thyroid	Never Tobacco User	Never Smoker	Never Smokeless user	female	61				KNH	a. Unemployed	a. No formal education	a. In Union	1	60	no
507	a. Out-patient	08. Emphysema	no		Former Tobacco User	Former Smoker	Never Smokeless user	male	73	15	55	3	ORH	a. Unemployed	b. Primary	a. In Union	5	68	yes
508	b. In-patient	03. Peripheral arterial disease	no		Former Tobacco User	Former Smoker	Never Smokeless user	male	78	19	58	1	ORH	b. Employed	b. Primary	a. In Union	1	77	yes
509	b. In-patient	07. Chronic bronchitis	no		Never Tobacco User	Never Smoker	Never Smokeless user	female	68				ORH	a. Unemployed	b. Primary	a. In Union	3	65	no
510	b. In-patient	04a. Oral-pharyngeal cancer	no		Current Tobacco User	Current Smoker	Never Smokeless user	male	70	13	57		ORH	b. Employed	a. No formal education	a. In Union	1	69	no	1. Within 5 minutes		0	no
511	b. In-patient	09. Tuberculosis	yes	21. Others	Never Tobacco User	Never Smoker	Never Smokeless user	female	63				KNH	a. Unemployed	c. Secondary	a. In Union	0	63	no
512	a. Out-patient	02. Cerebral Vascular Accident (Stroke)	yes	11. Hypertension	Never Tobacco User	Never Smoker	Never Smokeless user	male	61				KNH	a. Unemployed	c. Secondary	a. In Union	4	57	yes
513	a. Out-patient	02. Cerebral Vascular Accident (Stroke)	no		Never Tobacco User	Never Smoker	Never Smokeless user	female	53				KNH	b. Employed	d. Post Secondary	a. In Union	7	46	no
514	a. Out-patient	02. Cerebral Vascular Accident (Stroke)	yes	11. Hypertension	Never Tobacco User	Never Smoker	Never Smokeless user	female	75				KNH	a. Unemployed	b. Primary	b. Not in Union	5	70	no
515	a. Out-patient	08. Emphysema	no		Former Tobacco User	Former Smoker	Never Smokeless user	male	66	12	39	15	KNH	b. Employed	c. Secondary	a. In Union	3	63	yes
516	a. Out-patient	09. Tuberculosis	no		Never Tobacco User	Never Smoker	Never Smokeless user	male	28				KNH	b. Employed	d. Post Secondary	a. In Union	4	24	yes
517	a. Out-patient	02. Cerebral Vascular Accident (Stroke)	no		Never Tobacco User	Never Smoker	Never Smokeless user	female	49				KNH	b. Employed	b. Primary	a. In Union	18	31	no
518	a. Out-patient	02. Cerebral Vascular Accident (Stroke)	yes	11. Hypertension	Former Tobacco User	Never Smoker	Former Smokeless user	female	85	20	62	3	KNH	a. Unemployed	a. No formal education	b. Not in Union	2	83	no
519	a. Out-patient	02. Cerebral Vascular Accident (Stroke)	yes	11. Hypertension	Never Tobacco User	Never Smoker	Never Smokeless user	female	90				KNH	a. Unemployed	b. Primary	b. Not in Union	6	84	yes
520	a. Out-patient	02. Cerebral Vascular Accident (Stroke)	yes	11. Hypertension	Never Tobacco User	Never Smoker	Never Smokeless user	female	45				KNH	b. Employed	b. Primary	b. Not in Union	30	15	no
521	a. Out-patient	02. Cerebral Vascular Accident (Stroke)	yes	11. Hypertension	Former Tobacco User	Former Smoker	Never Smokeless user	male	51	99	99	25	KNH	b. Employed	d. Post Secondary	a. In Union	0	51	yes
522	b. In-patient	06. Lung cancer	yes	11. Hypertension	Never Tobacco User	Never Smoker	Never Smokeless user	female	73				KNH	a. Unemployed	a. No formal education	b. Not in Union	2	71	no
523	a. Out-patient	04a. Oral-pharyngeal cancer	no		Former Tobacco User	Former Smoker	Never Smokeless user	male	49	25	4	20	KNH	b. Employed	b. Primary	a. In Union	1	48	yes
524	a. Out-patient	06. Lung cancer	no		Former Tobacco User	Former Smoker	Never Smokeless user	male	70	20	48	2	KNH	b. Employed	c. Secondary	a. In Union	2	68	yes
525	b. In-patient	05. Laryngeal cancer	no		Never Tobacco User	Never Smoker	Never Smokeless user	female	24				KNH	a. Unemployed	d. Post Secondary	b. Not in Union	0	24	no
526	b. In-patient	05. Laryngeal cancer	yes	11. Hypertension	Never Tobacco User	Never Smoker	Never Smokeless user	female	61				KNH	a. Unemployed	d. Post Secondary	a. In Union	1	60	no
527	a. Out-patient	05. Laryngeal cancer	yes	21. Others	Never Tobacco User	Never Smoker	Never Smokeless user	female	61				MTR	a. Unemployed	c. Secondary	b. Not in Union	5	56	yes
528	a. Out-patient	10. Nasopharyngeal cancer	no		Former Tobacco User	Former Smoker	Never Smokeless user	male	77	30	27	20	KNH	a. Unemployed	b. Primary	a. In Union	1	76	yes
529	b. In-patient	06. Lung cancer	yes	9. Tuberculosis	Never Tobacco User	Never Smoker	Never Smokeless user	female	60				KNH	b. Employed	b. Primary	a. In Union	1	59	no
530	a. Out-patient	04a. Oral-pharyngeal cancer	yes	10. Diabetes/Endocrine e.g thyroid	Never Tobacco User	Never Smoker	Never Smokeless user	female	69				KNH	a. Unemployed	b. Primary	a. In Union	0	69	no
531	a. Out-patient	07. Chronic bronchitis	yes	11. Hypertension	Never Tobacco User	Never Smoker	Never Smokeless user	female	51				KNH	a. Unemployed	c. Secondary	a. In Union	5	46	no
532	a. Out-patient	01. Myocardial Infarction	no		Never Tobacco User	Never Smoker	Never Smokeless user	male	59				KNH	b. Employed	c. Secondary	a. In Union	8	51	yes
533	a. Out-patient	05. Laryngeal cancer	no		Former Tobacco User	Former Smoker	Never Smokeless user	male	47	20	26.6667	0.333333	KNH	b. Employed	b. Primary	b. Not in Union	1	46	yes
534	a. Out-patient	10. Nasopharyngeal cancer	yes	12. HIV	Never Tobacco User	Never Smoker	Never Smokeless user	male	52				KNH	b. Employed	b. Primary	a. In Union	0	52	yes
535	a. Out-patient	07. Chronic bronchitis	yes		Current Tobacco User	Never Smoker	Current Smokeless user	female	84	20	64		MTR	a. Unemployed	a. No formal education	b. Not in Union	2	82	yes		4. More than 60 minutes
536	a. Out-patient	10. Nasopharyngeal cancer	no		Former Tobacco User	Never Smoker	Former Smokeless user	male	49	39	10		KNH	a. Unemployed	b. Primary	a. In Union	1	48	yes
537	a. Out-patient	01. Myocardial Infarction	no		Former Tobacco User	Former Smoker	Never Smokeless user	female	68	17	36	15	KNH	a. Unemployed	b. Primary	b. Not in Union	2	66	yes
538	a. Out-patient	02. Cerebral Vascular Accident (Stroke)	no		Never Tobacco User	Never Smoker	Never Smokeless user	female	60				MTR	b. Employed	b. Primary	a. In Union	1	59	no
539	a. Out-patient	01. Myocardial Infarction	no		Never Tobacco User	Never Smoker	Never Smokeless user	male	68				KNH	a. Unemployed	b. Primary	a. In Union	2	66	no
540	a. Out-patient	02. Cerebral Vascular Accident (Stroke)	yes	11. Hypertension	Never Tobacco User	Never Smoker	Never Smokeless user	female	44				KNH	b. Employed	d. Post Secondary	b. Not in Union	1	43	yes
541	a. Out-patient	02. Cerebral Vascular Accident (Stroke)	no		Never Tobacco User	Never Smoker	Never Smokeless user	female	62				KNH	a. Unemployed	b. Primary	b. Not in Union	1	61	no
542	b. In-patient	09. Tuberculosis	no		Former Tobacco User	Former Smoker	Never Smokeless user	male	38	24	13.9167	0.0833333	ORH	b. Employed	b. Primary	b. Not in Union	3	35	yes
543	a. Out-patient	07. Chronic bronchitis	no		Former Tobacco User	Never Smoker	Former Smokeless user	male	73	26	44	3	MTR	b. Employed	d. Post Secondary	a. In Union	3	70	yes
544	a. Out-patient	08. Emphysema	no		Former Tobacco User	Former Smoker	Former Smokeless user	female	70	30	39	1	MTR	a. Unemployed	b. Primary	a. In Union	7	63	yes
545	a. Out-patient	10. Nasopharyngeal cancer	no		Former Tobacco User	Former Smoker	Never Smokeless user	male	46	25	11	10	MTR	b. Employed	b. Primary	a. In Union	4	42	yes
546	a. Out-patient	06. Lung cancer	no		Former Tobacco User	Never Smoker	Former Smokeless user	female	74	18	36	20	MTR	a. Unemployed	a. No formal education	b. Not in Union	1	73	yes
547	b. In-patient	10. Nasopharyngeal cancer	no		Former Tobacco User	Former Smoker	Never Smokeless user	male	60	18	8	34	KNH	b. Employed	b. Primary	a. In Union	1	59	yes
548	a. Out-patient	08. Emphysema	no		Never Tobacco User	Never Smoker	Never Smokeless user	female	83				MTR	a. Unemployed	a. No formal education	b. Not in Union	4	79	no
549	a. Out-patient	10. Nasopharyngeal cancer	no		Never Tobacco User	Never Smoker	Never Smokeless user	male	46				MTR	b. Employed	d. Post Secondary	a. In Union	0	46	yes
550	b. In-patient	09. Tuberculosis	no		Former Tobacco User	Former Smoker	Never Smokeless user	male	32	18	13.8333	0.166667	MTR	b. Employed	b. Primary	b. Not in Union	0	32	yes
551	b. In-patient	09. Tuberculosis	no		Never Tobacco User	Never Smoker	Never Smokeless user	female	21				MTR	a. Unemployed	c. Secondary	b. Not in Union	0	21	no
552	b. In-patient	05. Laryngeal cancer	no		Former Tobacco User	Former Smoker	Never Smokeless user	male	68	26	38	4	KNH	b. Employed	b. Primary	a. In Union	1	67	yes
553	a. Out-patient	07. Chronic bronchitis	no		Former Tobacco User	Former Smoker	Never Smokeless user	male	57	21	21	15	ORH	b. Employed	b. Primary	a. In Union	2	55	yes
554	a. Out-patient	08. Emphysema	no		Never Tobacco User	Never Smoker	Never Smokeless user	female	89				KNH	a. Unemployed	b. Primary	b. Not in Union	4	85	no
555	b. In-patient	02. Cerebral Vascular Accident (Stroke)	yes	10. Diabetes/Endocrine e.g thyroid	Former Tobacco User	Former Smoker	Never Smokeless user	male	75	25	40	10	ORH	b. Employed	c. Secondary	a. In Union	0	75	yes
556	a. Out-patient	04a. Oral-pharyngeal cancer	no		Former Tobacco User	Former Smoker	Never Smokeless user	male	73	30	42.25	0.75	ORH	a. Unemployed	b. Primary	a. In Union	1	72	yes
557	a. Out-patient	09. Tuberculosis	no		Former Tobacco User	Former Smoker	Never Smokeless user	male	52	25	20	7	KUT	b. Employed	c. Secondary	a. In Union	0	52	yes
558	a. Out-patient	09. Tuberculosis	no		Former Tobacco User	Former Smoker	Never Smokeless user	male	28				KUT	b. Employed	d. Post Secondary	b. Not in Union	0	28	yes
559	b. In-patient	04a. Oral-pharyngeal cancer	no		Never Tobacco User	Never Smoker	Never Smokeless user	male	81				MTR	b. Employed	b. Primary	a. In Union	0	81	no
560	a. Out-patient	07. Chronic bronchitis	yes	11. Hypertension	Former Tobacco User	Former Smoker	Never Smokeless user	male	72	20	51	1	ORH	b. Employed	c. Secondary	a. In Union	4	68	yes
561	a. Out-patient	02. Cerebral Vascular Accident (Stroke)	no		Never Tobacco User	Never Smoker	Never Smokeless user	female	54				KNH	a. Unemployed	c. Secondary	b. Not in Union	1	53	no
562	b. In-patient	03. Peripheral arterial disease	yes	11. Hypertension	Former Tobacco User	Former Smoker	Never Smokeless user	male	73	30	23	20	KUT	a. Unemployed	c. Secondary	a. In Union	1	72	yes
563	b. In-patient	06. Lung cancer	yes	10. Diabetes/Endocrine e.g thyroid	Never Tobacco User	Never Smoker	Never Smokeless user	female	81				KUT	a. Unemployed	d. Post Secondary	a. In Union	2	79	no
564	a. Out-patient	10. Nasopharyngeal cancer	no		Former Tobacco User	Former Smoker	Never Smokeless user	male	56	23	13	20	KNH	b. Employed	c. Secondary	a. In Union	1	55	yes
565	a. Out-patient	03. Peripheral arterial disease	no		Former Tobacco User	Former Smoker	Never Smokeless user	male	72			11	KNH	b. Employed	b. Primary	a. In Union	12	60	yes
566	a. Out-patient	03. Peripheral arterial disease	yes	2. Cerebral Vascular Accident (Stroke)	Never Tobacco User	Never Smoker	Never Smokeless user	female	46				KNH	b. Employed	c. Secondary	b. Not in Union	8	38	no
567	a. Out-patient	02. Cerebral Vascular Accident (Stroke)	no		Never Tobacco User	Never Smoker	Never Smokeless user	male	72				KNH	b. Employed	b. Primary	a. In Union	0	72	yes
568	a. Out-patient	10. Nasopharyngeal cancer	no		Former Tobacco User	Former Smoker	Never Smokeless user	male	41			22	KNH	b. Employed	d. Post Secondary	a. In Union	0	41	yes
569	a. Out-patient	09. Tuberculosis	no		Never Tobacco User	Never Smoker	Never Smokeless user	female	19				MTR	a. Unemployed	c. Secondary	b. Not in Union	0	19	no
570	a. Out-patient	04a. Oral-pharyngeal cancer	no		Former Tobacco User	Former Smoker	Never Smokeless user	male	55	13	41.25	0.75	MTR	b. Employed	a. No formal education	a. In Union	1	54	yes
571	a. Out-patient	10. Nasopharyngeal cancer	no		Former Tobacco User	Former Smoker	Never Smokeless user	male	69	32	36.5	0.5	KNH	a. Unemployed	c. Secondary	a. In Union	1	68	yes
572	a. Out-patient	09. Tuberculosis	no		Former Tobacco User	Former Smoker	Never Smokeless user	male	40	25	14.3333	0.666667	MTR	b. Employed	b. Primary	b. Not in Union	1	39	yes
573	a. Out-patient	09. Tuberculosis	no		Former Tobacco User	Former Smoker	Never Smokeless user	male	49	19	29	1	MTR	b. Employed	b. Primary	a. In Union	1	48	yes
574	a. Out-patient	07. Chronic bronchitis	no		Former Tobacco User	Former Smoker	Never Smokeless user	male	65	22	40	3	MTR	b. Employed	c. Secondary	a. In Union	3	62	no
575	a. Out-patient	07. Chronic bronchitis	no		Former Tobacco User	Former Smoker	Never Smokeless user	male	66	18	47.3333	0.666667	MTR	b. Employed	c. Secondary	a. In Union	1	65	yes
576	a. Out-patient	07. Chronic bronchitis	yes	12. HIV	Never Tobacco User	Never Smoker	Never Smokeless user	female	60				MTR	a. Unemployed	b. Primary	a. In Union	12	48	no
577	a. Out-patient	08. Emphysema	no		Former Tobacco User	Never Smoker	Former Smokeless user	male	62	40	21.8333	0.166667	MTR	a. Unemployed	b. Primary	a. In Union	1	61	yes
578	b. In-patient	04a. Oral-pharyngeal cancer	no		Never Tobacco User	Never Smoker	Never Smokeless user	female	36				KNH	a. Unemployed	c. Secondary	b. Not in Union	3	33	no
579	b. In-patient	10. Nasopharyngeal cancer	no		Former Tobacco User	Former Smoker	Never Smokeless user	male	60	25	23	12	KNH	b. Employed	b. Primary	a. In Union	1	59	yes
580	a. Out-patient	07. Chronic bronchitis	no		Never Tobacco User	Never Smoker	Never Smokeless user	female	59				MTR	b. Employed	b. Primary	a. In Union	2	57	no
581	a. Out-patient	10. Nasopharyngeal cancer	no		Former Tobacco User	Former Smoker	Never Smokeless user	male	59	17	12	30	MTR	b. Employed	b. Primary	a. In Union	1	58	yes
582	a. Out-patient	10. Nasopharyngeal cancer	no		Never Tobacco User	Never Smoker	Never Smokeless user	male	27				MTR	a. Unemployed	d. Post Secondary	b. Not in Union	1	26	no
583	a. Out-patient	06. Lung cancer	no		Never Tobacco User		Never Smokeless user	male	57				KNH	a. Unemployed	c. Secondary	a. In Union	1	56	yes
584	a. Out-patient	03. Peripheral arterial disease	yes	21. Others	Former Tobacco User	Former Smoker	Never Smokeless user	male	73	25	45	3	ORH	b. Employed	d. Post Secondary	a. In Union	1	72	yes
585	b. In-patient	09. Tuberculosis	no		Never Tobacco User	Never Smoker	Never Smokeless user	male	27				KNH	b. Employed	c. Secondary	a. In Union	0	27	no
586	b. In-patient	06. Lung cancer	yes	10. Diabetes/Endocrine e.g thyroid	Former Tobacco User	Former Smoker	Never Smokeless user	male	74	30	37	7	KNH	a. Unemployed	b. Primary	a. In Union	1	73	yes
587	a. Out-patient	08. Emphysema	no		Former Tobacco User	Former Smoker	Never Smokeless user	male	75	30	39	6	KNH	a. Unemployed	d. Post Secondary	b. Not in Union	9	66	yes
588	b. In-patient	02. Cerebral Vascular Accident (Stroke)	yes	11. Hypertension	Former Tobacco User	Former Smoker	Never Smokeless user	male	86	25	42	19	KNH	a. Unemployed	b. Primary	a. In Union	3	83	yes
589	b. In-patient	09. Tuberculosis	yes	10. Diabetes/Endocrine e.g thyroid	Former Tobacco User	Former Smoker	Never Smokeless user	male	69	20	44	5	KNH	b. Employed	b. Primary	a. In Union	1	68	yes
590	a. Out-patient	08. Emphysema	no		Never Tobacco User	Never Smoker	Never Smokeless user	female	76				KNH	a. Unemployed	b. Primary	b. Not in Union	16	60	no
591	b. In-patient	07. Chronic bronchitis	yes		Former Tobacco User	Former Smoker	Never Smokeless user	male	57	21	14	22	ORH	b. Employed	c. Secondary	a. In Union	16	41	yes
592	b. In-patient	05. Laryngeal cancer	no		Never Tobacco User	Never Smoker	Never Smokeless user	female	40				MTR	a. Unemployed	d. Post Secondary	a. In Union	3	37	no
593	b. In-patient	05. Laryngeal cancer	no		Never Tobacco User	Never Smoker	Never Smokeless user	female	24				KNH	a. Unemployed	d. Post Secondary	b. Not in Union	1	23	no
594	b. In-patient	05. Laryngeal cancer	yes	11. Hypertension	Never Tobacco User	Never Smoker	Never Smokeless user	female	61				KNH	b. Employed	b. Primary	b. Not in Union	0	61	no
595	b. In-patient	08. Emphysema	yes	12. HIV	Never Tobacco User	Never Smoker	Never Smokeless user	male	39				KNH	b. Employed	b. Primary	a. In Union	8	31	no
596	b. In-patient	05. Laryngeal cancer	no		Former Tobacco User	Former Smoker	Never Smokeless user	male	57	24	32.5	0.5	KNH	a. Unemployed	d. Post Secondary	a. In Union	2	55	yes
597	b. In-patient	04a. Oral-pharyngeal cancer	no		Never Tobacco User	Never Smoker	Never Smokeless user	female	61				MTR	b. Employed	b. Primary	b. Not in Union	1	60	no
598	b. In-patient	04a. Oral-pharyngeal cancer	no		Never Tobacco User	Never Smoker	Never Smokeless user	female	69				ORH	a. Unemployed	a. No formal education	b. Not in Union	0	69	yes
599	b. In-patient	10. Nasopharyngeal cancer	no		Former Tobacco User	Former Smoker	Never Smokeless user	male	50	22	21	7	KUT	b. Employed	c. Secondary	a. In Union	0	50	yes
600	a. Out-patient	06. Lung cancer	no		Never Tobacco User	Never Smoker	Never Smokeless user	female	53				KUT	b. Employed	d. Post Secondary	b. Not in Union	0	53	no
601	b. In-patient	09. Tuberculosis	no		Never Tobacco User	Never Smoker	Never Smokeless user	female	29				KUT	b. Employed	d. Post Secondary	b. Not in Union	0	29	no
602	a. Out-patient	02. Cerebral Vascular Accident (Stroke)	yes	12. HIV	Never Tobacco User	Never Smoker	Never Smokeless user	female	38				KNH	a. Unemployed	b. Primary	b. Not in Union	2	36	no
603	a. Out-patient	06. Lung cancer	no		Former Tobacco User	Former Smoker	Never Smokeless user	male	59	20	38.75	0.25	KNH	a. Unemployed	b. Primary	a. In Union	0	59	yes
604	a. Out-patient	02. Cerebral Vascular Accident (Stroke)	yes	11. Hypertension	Never Tobacco User	Never Smoker	Never Smokeless user	male	49				KNH	b. Employed	c. Secondary	a. In Union	1	48	no
605	a. Out-patient	02. Cerebral Vascular Accident (Stroke)	yes	11. Hypertension	Never Tobacco User	Never Smoker	Never Smokeless user	female	62				KNH	b. Employed	d. Post Secondary	b. Not in Union	2	60	no
606	a. Out-patient	02. Cerebral Vascular Accident (Stroke)	no		Never Tobacco User	Never Smoker	Never Smokeless user	male	51				KNH	a. Unemployed	c. Secondary	a. In Union	7	44	no
607	a. Out-patient	05. Laryngeal cancer	no		Former Tobacco User	Former Smoker	Never Smokeless user	male	70	15	51	4	KNH	b. Employed	b. Primary	a. In Union	3	67	yes
608	a. Out-patient	10. Nasopharyngeal cancer	no		Former Tobacco User	Former Smoker	Never Smokeless user	male	66	20	16	30	KNH	a. Unemployed	d. Post Secondary	a. In Union	2	64	yes
609	a. Out-patient	10. Nasopharyngeal cancer	no		Never Tobacco User	Never Smoker	Never Smokeless user	female	34				KNH	a. Unemployed	b. Primary	b. Not in Union	3	31	no
610	a. Out-patient	10. Nasopharyngeal cancer	no		Never Tobacco User	Never Smoker	Never Smokeless user	male	78				KNH	a. Unemployed	b. Primary	a. In Union	3	75	no
611	a. Out-patient	05. Laryngeal cancer	no		Never Tobacco User	Never Smoker	Never Smokeless user	female	21				KNH	a. Unemployed	d. Post Secondary	b. Not in Union	1	20	yes
612	a. Out-patient	07. Chronic bronchitis	no		Never Tobacco User	Never Smoker	Never Smokeless user	female	50				KUT	a. Unemployed	a. No formal education	a. In Union	0	50	no
613	a. Out-patient	06. Lung cancer	no		Former Tobacco User	Former Smoker	Never Smokeless user	male	60	15	29	16	KNH	a. Unemployed	b. Primary	a. In Union	4	56	yes
614	b. In-patient	06. Lung cancer	yes	11. Hypertension	Former Tobacco User	Former Smoker	Never Smokeless user	male	78	28	49.8333	0.166667	KNH	b. Employed	b. Primary	b. Not in Union	1	77	yes
615	a. Out-patient	02. Cerebral Vascular Accident (Stroke)	yes	11. Hypertension	Never Tobacco User	Never Smoker	Never Smokeless user	female	42				KNH	b. Employed	b. Primary	a. In Union	1	41	no
616	b. In-patient	09. Tuberculosis	no		Never Tobacco User	Never Smoker	Never Smokeless user	female	38				KNH	b. Employed	b. Primary	a. In Union	0	38	yes
617	b. In-patient	09. Tuberculosis	no		Never Tobacco User	Never Smoker	Never Smokeless user	male	66				KNH	b. Employed	c. Secondary	b. Not in Union	1	65	no
618	b. In-patient	09. Tuberculosis	no		Former Tobacco User	Former Smoker	Never Smokeless user	male	29			0.75	KUT	b. Employed	c. Secondary	a. In Union	1	28	yes
619	b. In-patient	02. Cerebral Vascular Accident (Stroke)	yes	11. Hypertension	Never Tobacco User	Never Smoker	Never Smokeless user	female	51				KUT	b. Employed	b. Primary	a. In Union	0	51	no
620	a. Out-patient	09. Tuberculosis	no		Never Tobacco User	Never Smoker	Never Smokeless user	male	18				KUT	a. Unemployed	c. Secondary	b. Not in Union	0	18	yes
621	b. In-patient	05. Laryngeal cancer	no		Never Tobacco User	Never Smoker	Never Smokeless user	male	59				KNH	a. Unemployed	b. Primary	a. In Union	0	59	yes
622	b. In-patient	05. Laryngeal cancer	no		Former Tobacco User	Former Smoker	Never Smokeless user	male	71			20	MTR	a. Unemployed	b. Primary	a. In Union	0	71	yes
623	b. In-patient	04a. Oral-pharyngeal cancer	no		Never Tobacco User	Never Smoker	Never Smokeless user	male	33				MTR	b. Employed	b. Primary	a. In Union	1	32	yes
624	b. In-patient	09. Tuberculosis	no		Never Tobacco User	Never Smoker	Never Smokeless user	male	55				KNH	a. Unemployed	c. Secondary	a. In Union	0	55	no
625	b. In-patient	09. Tuberculosis	no		Former Tobacco User	Former Smoker	Never Smokeless user	male	28			4	KNH	b. Employed	d. Post Secondary	a. In Union	0	28	yes
626	b. In-patient	09. Tuberculosis	no		Never Tobacco User	Never Smoker	Never Smokeless user	male	31				KNH	b. Employed	d. Post Secondary	a. In Union	0	31	yes
627	a. Out-patient	07. Chronic bronchitis	yes	11. Hypertension	Never Tobacco User	Never Smoker	Never Smokeless user	male	84				MTR	a. Unemployed	a. No formal education	a. In Union	6	78	yes
628	a. Out-patient	05. Laryngeal cancer	no		Former Tobacco User	Former Smoker	Never Smokeless user	male	47	22	24	1	KNH	a. Unemployed	b. Primary	b. Not in Union	2	45	yes
629	a. Out-patient	04a. Oral-pharyngeal cancer	no		Current Tobacco User	Current Smoker	Never Smokeless user	male	44	15	29		KNH	b. Employed	b. Primary	b. Not in Union	1	43	yes	1. Within 5 minutes		7	yes
630	a. Out-patient	06. Lung cancer	no		Never Tobacco User	Never Smoker	Never Smokeless user	male	52				MTR	b. Employed	c. Secondary	a. In Union	1	51	yes
631	b. In-patient	02. Cerebral Vascular Accident (Stroke)	yes	20. Autoimmune Diseases	Never Tobacco User	Never Smoker	Never Smokeless user	female	41				KUT	a. Unemployed	c. Secondary	b. Not in Union	3	38	no
632	a. Out-patient	10. Nasopharyngeal cancer	no		Never Tobacco User	Never Smoker	Never Smokeless user	female	48				MTR	a. Unemployed	c. Secondary	b. Not in Union	4	44	no
633	b. In-patient	05. Laryngeal cancer	yes	11. Hypertension	Former Tobacco User	Never Smoker	Former Smokeless user	female	75			60	KUT	b. Employed	a. No formal education	b. Not in Union	0	75	yes
634	a. Out-patient	10. Nasopharyngeal cancer	no		Never Tobacco User	Never Smoker	Never Smokeless user	female	53				MTR	b. Employed	b. Primary	b. Not in Union	2	51	yes
635	b. In-patient	08. Emphysema	yes	11. Hypertension	Never Tobacco User	Never Smoker	Never Smokeless user	female	49				KUT	b. Employed	c. Secondary	a. In Union	1	48	yes
636	b. In-patient	09. Tuberculosis	no		Never Tobacco User	Never Smoker	Never Smokeless user	male	21				KNH	b. Employed	b. Primary	b. Not in Union	0	21	no
637	b. In-patient	04a. Oral-pharyngeal cancer	yes	11. Hypertension	Never Tobacco User	Never Smoker	Never Smokeless user	female	68				KNH	b. Employed	d. Post Secondary	b. Not in Union	1	67	no
638	b. In-patient	05. Laryngeal cancer	yes	11. Hypertension	Current Tobacco User	Current Smoker	Never Smokeless user	male	57	22	35		KUT	b. Employed	d. Post Secondary	a. In Union	0	57	yes	2. 6 to 30 minutes		4	yes
639	b. In-patient	09. Tuberculosis	no		Never Tobacco User	Never Smoker	Never Smokeless user	male	30				KUT	b. Employed	d. Post Secondary	b. Not in Union	0	30	yes
640	b. In-patient	10. Nasopharyngeal cancer	yes	11. Hypertension	Never Tobacco User	Never Smoker	Never Smokeless user	male	43				KUT	b. Employed	c. Secondary	a. In Union	10	33	yes
641	a. Out-patient	04a. Oral-pharyngeal cancer	no		Never Tobacco User	Never Smoker	Never Smokeless user	male	42				KNH	b. Employed	c. Secondary	a. In Union	0	42	no
642	b. In-patient	09. Tuberculosis	no		Never Tobacco User	Never Smoker	Never Smokeless user	female	37				KNH	b. Employed	d. Post Secondary	a. In Union	1	36	no
643	a. Out-patient	09. Tuberculosis	no		Never Tobacco User	Never Smoker	Never Smokeless user	male	29				KUT	b. Employed	d. Post Secondary	b. Not in Union	0	29	no
644	a. Out-patient	02. Cerebral Vascular Accident (Stroke)	yes	11. Hypertension	Never Tobacco User	Never Smoker	Never Smokeless user	female	52				KUT	b. Employed	c. Secondary	a. In Union	1	51	no
645	a. Out-patient	07. Chronic bronchitis	yes	11. Hypertension	Former Tobacco User	Former Smoker	Never Smokeless user	male	65	20	25	20	ORH	b. Employed	b. Primary	a. In Union	1	64	yes
646	a. Out-patient	10. Nasopharyngeal cancer	no		Former Tobacco User	Former Smoker	Never Smokeless user	male	60	14	26	20	MTR	b. Employed	b. Primary	a. In Union	1	59	yes
647	a. Out-patient	10. Nasopharyngeal cancer	no		Never Tobacco User	Never Smoker	Never Smokeless user	female	33				MTR	a. Unemployed	c. Secondary	a. In Union	1	32	no
648	b. In-patient	05. Laryngeal cancer	no		Former Tobacco User	Former Smoker	Never Smokeless user	male	49	17	30	2	KNH	b. Employed	d. Post Secondary	a. In Union	1	48	yes
649	a. Out-patient	06. Lung cancer	no		Former Tobacco User	Former Smoker	Never Smokeless user	male	74	38	31	5	KNH	a. Unemployed	b. Primary	b. Not in Union	0	74	yes
650	a. Out-patient	05. Laryngeal cancer	no		Never Tobacco User	Never Smoker	Never Smokeless user	male	48				KNH	a. Unemployed	d. Post Secondary	a. In Union	0	48	yes
651	b. In-patient	05. Laryngeal cancer	no		Former Tobacco User	Former Smoker	Never Smokeless user	male	60	25	32	3	KNH	b. Employed	c. Secondary	a. In Union	1	59	yes
652	b. In-patient	05. Laryngeal cancer	no		Never Tobacco User	Never Smoker	Never Smokeless user	male	49				KNH	b. Employed	c. Secondary	a. In Union	1	48	no
653	a. Out-patient	02. Cerebral Vascular Accident (Stroke)	yes	12. HIV	Never Tobacco User	Never Smoker	Never Smokeless user	female	48				KNH	b. Employed	d. Post Secondary	b. Not in Union	0	48	no
654	a. Out-patient	10. Nasopharyngeal cancer	no		Former Tobacco User	Former Smoker	Never Smokeless user	male	41	18	20	3	KNH	a. Unemployed	c. Secondary	a. In Union	4	37	yes
655	b. In-patient	09. Tuberculosis	yes	12. HIV	Current Tobacco User	Former Smoker	Current Smokeless user	male	37	15	14		KUT	b. Employed	c. Secondary	b. Not in Union	0	37	yes		1. Within 5 minutes
656	b. In-patient	01. Myocardial Infarction	yes	10. Diabetes/Endocrine e.g thyroid	Never Tobacco User	Never Smoker	Never Smokeless user	male	46				KUT	b. Employed	d. Post Secondary	a. In Union	0	46	yes
657	b. In-patient	07. Chronic bronchitis	no		Never Tobacco User	Never Smoker	Never Smokeless user	male	76				KUT	b. Employed	d. Post Secondary	b. Not in Union	10	66	yes
658	a. Out-patient	02. Cerebral Vascular Accident (Stroke)	no		Never Tobacco User	Never Smoker	Never Smokeless user	female	18				KNH	a. Unemployed	c. Secondary	b. Not in Union	14	4	no
659	a. Out-patient	04a. Oral-pharyngeal cancer	no		Never Tobacco User	Never Smoker	Never Smokeless user	female	66				KNH	a. Unemployed	a. No formal education	a. In Union	1	65	no
660	a. Out-patient	07. Chronic bronchitis	yes	13. Heart failure	Never Tobacco User	Never Smoker	Never Smokeless user	female	75				MTR	b. Employed	a. No formal education	a. In Union	2	73	no
661	a. Out-patient	07. Chronic bronchitis	yes	1. Myocardial Infarction	Former Tobacco User	Former Smoker	Never Smokeless user	male	87	25	33	29	MTR	a. Unemployed	b. Primary	a. In Union	4	83	yes
662	a. Out-patient	07. Chronic bronchitis	no		Never Tobacco User	Never Smoker	Never Smokeless user	female	27				MTR	b. Employed	c. Secondary	a. In Union	0	27	no
663	a. Out-patient	10. Nasopharyngeal cancer	no		Never Tobacco User	Never Smoker	Never Smokeless user	female	27				MTR	b. Employed	d. Post Secondary	a. In Union	0	27	no
664	a. Out-patient	02. Cerebral Vascular Accident (Stroke)	yes	10. Diabetes/Endocrine e.g thyroid	Never Tobacco User	Never Smoker	Never Smokeless user	female	68				ORH	a. Unemployed	b. Primary	a. In Union	4	64	no
665	a. Out-patient	10. Nasopharyngeal cancer	no		Former Tobacco User	Former Smoker	Never Smokeless user	male	76	20	53	3	KNH	a. Unemployed	b. Primary	a. In Union	2	74	yes
666	a. Out-patient	09. Tuberculosis	no		Never Tobacco User	Never Smoker	Never Smokeless user	female	38				KNH	b. Employed	c. Secondary	b. Not in Union	2	36	yes
667	a. Out-patient	04a. Oral-pharyngeal cancer	no		Never Tobacco User	Never Smoker	Never Smokeless user	female	39				KNH	b. Employed	d. Post Secondary	b. Not in Union	0	39	yes
668	a. Out-patient	07. Chronic bronchitis	no		Former Tobacco User	Former Smoker	Former Smokeless user	male	28			0.75	KUT	b. Employed	c. Secondary	b. Not in Union	2	26	yes
669	b. In-patient	02. Cerebral Vascular Accident (Stroke)	yes	11. Hypertension	Never Tobacco User	Never Smoker	Never Smokeless user	female	26				KNH	a. Unemployed	d. Post Secondary	b. Not in Union	0	26	no
670	a. Out-patient	05. Laryngeal cancer	no		Former Tobacco User	Former Smoker	Never Smokeless user	male	54	12	41.75	0.25	ORH	b. Employed	b. Primary	a. In Union	0	54	yes
671	b. In-patient	03. Peripheral arterial disease	no		Former Tobacco User	Former Smoker	Never Smokeless user	male	45	25	19	1	KUT	b. Employed	d. Post Secondary	a. In Union	0	45	yes
672	b. In-patient	03. Peripheral arterial disease	yes	10. Diabetes/Endocrine e.g thyroid	Current Tobacco User	Current Smoker	Never Smokeless user	male	70	30	40		KUT	b. Employed	c. Secondary	a. In Union	1	69	yes				yes
673	b. In-patient	04a. Oral-pharyngeal cancer	no		Never Tobacco User	Never Smoker	Never Smokeless user	female	69				KUT	a. Unemployed	d. Post Secondary	a. In Union	0	69	no
674	a. Out-patient	09. Tuberculosis	no		Never Tobacco User	Never Smoker	Never Smokeless user	male	19				KUT	a. Unemployed	c. Secondary	b. Not in Union	0	19	no
675	b. In-patient	08. Emphysema	no		Current Tobacco User	Current Smoker	Never Smokeless user	male	70	12	58		KNH	b. Employed	c. Secondary	a. In Union	0	70	yes	1. Within 5 minutes		6	yes
676	b. In-patient	09. Tuberculosis	no		Never Tobacco User	Never Smoker	Never Smokeless user	female	41				KNH	b. Employed	c. Secondary	a. In Union	0	41	no
677	a. Out-patient	06. Lung cancer	no		Former Tobacco User	Former Smoker	Never Smokeless user	female	55			30	KUT	b. Employed	d. Post Secondary	a. In Union	1	54	no
678	b. In-patient	08. Emphysema	no		Former Tobacco User	Former Smoker	Never Smokeless user	male	78	25	38	15	ORH	a. Unemployed	a. No formal education	a. In Union	47	31	yes
679	b. In-patient	09. Tuberculosis	no		Never Tobacco User	Never Smoker	Never Smokeless user	female	25				ORH	a. Unemployed	c. Secondary	b. Not in Union	0	25	yes
680	a. Out-patient	03. Peripheral arterial disease	no		Former Tobacco User	Former Smoker	Never Smokeless user	male	69	33	0	36	KUT	a. Unemployed	d. Post Secondary	a. In Union	1	68	yes
681	b. In-patient	10. Nasopharyngeal cancer	no		Former Tobacco User	Former Smoker	Never Smokeless user	male	59	18	40.8333	0.166667	KUT	b. Employed	c. Secondary	a. In Union	2	57	yes
682	b. In-patient	04a. Oral-pharyngeal cancer	no		Never Tobacco User	Never Smoker	Never Smokeless user	male	52				KUT	b. Employed	c. Secondary	a. In Union	0	52	yes
683	b. In-patient	04a. Oral-pharyngeal cancer	no		Former Tobacco User	Former Smoker	Never Smokeless user	male	50	24	14	12	ORH	b. Employed	c. Secondary	a. In Union	0	50	yes
684	b. In-patient	04a. Oral-pharyngeal cancer	no		Former Tobacco User	Former Smoker	Former Smokeless user	female	55			30	KUT	b. Employed	d. Post Secondary	a. In Union	0	55	no
685	b. In-patient	04a. Oral-pharyngeal cancer	no		Former Tobacco User	Former Smoker	Never Smokeless user	male	53	20	32.5	0.5	ORH	b. Employed	b. Primary	a. In Union	0	53	yes
686	b. In-patient	10. Nasopharyngeal cancer	yes	21. Others	Former Tobacco User	Former Smoker	Never Smokeless user	male	58	18	30	10	KNH	b. Employed	d. Post Secondary	a. In Union	1	57	yes
687	a. Out-patient	07. Chronic bronchitis	yes	21. Others	Never Tobacco User	Never Smoker	Never Smokeless user	female	71				KNH	b. Employed	b. Primary	a. In Union	20	51	no
688	b. In-patient	02. Cerebral Vascular Accident (Stroke)	yes	11. Hypertension	Never Tobacco User	Never Smoker	Never Smokeless user	male	49				KNH	b. Employed		a. In Union	2	47	no
689	b. In-patient	08. Emphysema	no		Former Tobacco User	Never Smoker	Former Smokeless user	male	56			1	KNH	a. Unemployed	b. Primary	a. In Union	5	51	yes
690	b. In-patient	09. Tuberculosis	yes	12. HIV	Never Tobacco User	Never Smoker	Never Smokeless user	male	36				KNH	b. Employed	b. Primary	a. In Union	0	36	yes
691	a. Out-patient	05. Laryngeal cancer	no		Current Tobacco User	Current Smoker	Never Smokeless user	male	44	20	24		ORH	b. Employed	a. No formal education	b. Not in Union	2	42	no	2. 6 to 30 minutes		6	yes
692	a. Out-patient	07. Chronic bronchitis	yes	11. Hypertension	Never Tobacco User	Never Smoker	Never Smokeless user	female	67				MTR	a. Unemployed	b. Primary	b. Not in Union	1	66	no
693	a. Out-patient	10. Nasopharyngeal cancer	no		Former Tobacco User	Never Smoker	Former Smokeless user	male	60	17	23	20	MTR	a. Unemployed	b. Primary	a. In Union	0	60	yes
694	a. Out-patient	02. Cerebral Vascular Accident (Stroke)	yes	11. Hypertension	Never Tobacco User	Never Smoker	Never Smokeless user	male	49				KNH	a. Unemployed	a. No formal education	a. In Union	2	47	no
695	a. Out-patient	02. Cerebral Vascular Accident (Stroke)	yes	13. Heart failure	Never Tobacco User	Never Smoker	Never Smokeless user	female	53				KNH	a. Unemployed	c. Secondary	b. Not in Union	2	51	no
696	a. Out-patient	07. Chronic bronchitis	no		Former Tobacco User	Former Smoker	Never Smokeless user	female	70	30	35	5	MTR	a. Unemployed	a. No formal education	b. Not in Union	1	69	yes
697	a. Out-patient	07. Chronic bronchitis	no		Never Tobacco User	Never Smoker	Never Smokeless user	female	44				MTR	a. Unemployed	b. Primary	b. Not in Union	0	44	no
698	b. In-patient	02. Cerebral Vascular Accident (Stroke)	yes	3. Peripheral arterial disease	Never Tobacco User	Never Smoker	Never Smokeless user	female	83				KNH	a. Unemployed	a. No formal education	b. Not in Union	4	79	no
699	a. Out-patient	07. Chronic bronchitis	no		Never Tobacco User	Never Smoker	Never Smokeless user	male	86				MTR	b. Employed	b. Primary	b. Not in Union	5	81	yes
700	b. In-patient	10. Nasopharyngeal cancer	no		Former Tobacco User	Never Smoker	Former Smokeless user	male	38	33	0	5	MTR	a. Unemployed	b. Primary	a. In Union	0	38	yes
701	a. Out-patient	07. Chronic bronchitis	yes	21. Others	Never Tobacco User	Never Smoker	Never Smokeless user	female	90				MTR	a. Unemployed	a. No formal education	a. In Union	3	87	yes
702	a. Out-patient	10. Nasopharyngeal cancer	no		Former Tobacco User	Never Smoker	Former Smokeless user	female	70	30	38	2	MTR	a. Unemployed	a. No formal education	a. In Union	1	69	no
703	b. In-patient	09. Tuberculosis	yes	12. HIV	Never Tobacco User	Never Smoker	Never Smokeless user	male	18				KNH	a. Unemployed	c. Secondary	b. Not in Union	2	16	no
704	a. Out-patient	09. Tuberculosis	no		Never Tobacco User	Never Smoker	Never Smokeless user	female	42				MTR	a. Unemployed	a. No formal education	a. In Union	0	42	no
705	b. In-patient	07. Chronic bronchitis	no		Former Tobacco User	Former Smoker	Never Smokeless user	male	73	20	52.75	0.25	ORH	a. Unemployed	d. Post Secondary	a. In Union	1	72	yes
706	a. Out-patient	01. Myocardial Infarction	no		Never Tobacco User	Never Smoker	Never Smokeless user	female	32				ORH	b. Employed	b. Primary	a. In Union	2	30	no
707	a. Out-patient	04a. Oral-pharyngeal cancer	no		Never Tobacco User	Never Smoker	Never Smokeless user	female	35				KNH	a. Unemployed	b. Primary	a. In Union	0	35	no
708	a. Out-patient	10. Nasopharyngeal cancer	yes	11. Hypertension	Never Tobacco User	Never Smoker	Never Smokeless user	male	57				KNH	a. Unemployed	b. Primary	a. In Union	1	56	yes
709	b. In-patient	09. Tuberculosis	no		Former Tobacco User	Former Smoker	Never Smokeless user	male	39	16	20	3	KNH	b. Employed	b. Primary	a. In Union	0	39	yes
710	a. Out-patient	06. Lung cancer	no		Former Tobacco User	Former Smoker	Never Smokeless user	male	45	15	29.8333	0.166667	KNH	b. Employed	a. No formal education	a. In Union	0	45	yes
711	b. In-patient	04a. Oral-pharyngeal cancer	no		Former Tobacco User	Former Smoker	Never Smokeless user	male	58	15	42.1667	0.833333	ORH	b. Employed	d. Post Secondary	a. In Union	1	57	yes
712	b. In-patient	04a. Oral-pharyngeal cancer	yes	11. Hypertension	Former Tobacco User	Former Smoker	Never Smokeless user	male	50	99	30	0.333333	ORH	b. Employed	b. Primary	a. In Union	0	50	yes
713	b. In-patient	03. Peripheral arterial disease	yes	11. Hypertension	Former Tobacco User	Former Smoker	Never Smokeless user	male	66	24	33	9	KNH	b. Employed	a. No formal education	a. In Union	2	64	yes
714	b. In-patient	05. Laryngeal cancer	no		Former Tobacco User	Former Smoker	Never Smokeless user	male	53	21	30	2	KNH	b. Employed	d. Post Secondary	a. In Union	2	51	yes
715	b. In-patient	09. Tuberculosis	yes	10. Diabetes/Endocrine e.g thyroid	Former Tobacco User	Former Smoker	Former Smokeless user	male	52	20	17	15	KNH	b. Employed	c. Secondary	a. In Union	2	50	yes
716	b. In-patient	07. Chronic bronchitis	no		Never Tobacco User	Never Smoker	Never Smokeless user	male	72				KNH	b. Employed	b. Primary	a. In Union	0	72	no
717	a. Out-patient	02. Cerebral Vascular Accident (Stroke)	no		Never Tobacco User	Never Smoker	Never Smokeless user	female	47				KNH	a. Unemployed	b. Primary	a. In Union	0	47	no
718	a. Out-patient	02. Cerebral Vascular Accident (Stroke)	no		Never Tobacco User	Never Smoker	Never Smokeless user	male	38				KNH	b. Employed	c. Secondary	a. In Union	0	38	yes
719	a. Out-patient	02. Cerebral Vascular Accident (Stroke)	yes	10. Diabetes/Endocrine e.g thyroid	Never Tobacco User	Never Smoker	Never Smokeless user	female	52				KNH	b. Employed	c. Secondary	a. In Union	0	52	yes
720	a. Out-patient	02. Cerebral Vascular Accident (Stroke)	yes	11. Hypertension	Never Tobacco User	Never Smoker	Never Smokeless user	male	63				KNH	b. Employed	c. Secondary	a. In Union	1	62	no
721	a. Out-patient	06. Lung cancer	no		Never Tobacco User	Never Smoker	Never Smokeless user	female	70				KNH	b. Employed	a. No formal education	a. In Union	1	69	no
722	a. Out-patient	06. Lung cancer	yes	11. Hypertension	Former Tobacco User	Former Smoker	Never Smokeless user	male	77	22	47	8	KNH	a. Unemployed	b. Primary	a. In Union	1	76	yes
723	a. Out-patient	07. Chronic bronchitis	yes	10. Diabetes/Endocrine e.g thyroid	Former Tobacco User	Former Smoker	Former Smokeless user	female	75	50	-15	40	MTR	a. Unemployed	a. No formal education	a. In Union	13	62	yes
724	b. In-patient	08. Emphysema	yes	11. Hypertension	Never Tobacco User	Never Smoker	Never Smokeless user	female	69				KNH	a. Unemployed	b. Primary	a. In Union	4	65	no
725	b. In-patient	09. Tuberculosis	no		Never Tobacco User	Never Smoker	Never Smokeless user	male	42				MTR	b. Employed	d. Post Secondary	a. In Union	1	41	yes
726	b. In-patient	09. Tuberculosis	no		Former Tobacco User	Former Smoker	Never Smokeless user	male	47	25	21	1	MTR	b. Employed	c. Secondary	a. In Union	0	47	yes
727	a. Out-patient	04a. Oral-pharyngeal cancer	yes	12. HIV	Former Tobacco User	Former Smoker	Former Smokeless user	male	54	38	6	10	KNH	b. Employed	b. Primary	a. In Union	0	54	yes
728	a. Out-patient	04a. Oral-pharyngeal cancer	no		Never Tobacco User	Never Smoker	Never Smokeless user	female	39				KNH	b. Employed	d. Post Secondary	a. In Union	0	39	no
729	a. Out-patient	04a. Oral-pharyngeal cancer	no		Never Tobacco User	Never Smoker	Never Smokeless user	female	38				KNH	b. Employed	d. Post Secondary	a. In Union	1	37	no
730	a. Out-patient	07. Chronic bronchitis	no		Never Tobacco User	Never Smoker	Never Smokeless user	female	63				MTR	a. Unemployed	a. No formal education	a. In Union	1	62	no
731	b. In-patient	06. Lung cancer	no		Former Tobacco User	Never Smoker	Former Smokeless user	male	49			22	MTR	b. Employed	b. Primary	a. In Union	0	49	yes
732	b. In-patient	09. Tuberculosis	yes	12. HIV	Never Tobacco User	Never Smoker	Never Smokeless user	female	41				KNH	b. Employed	c. Secondary	a. In Union	0	41	no
733	a. Out-patient	07. Chronic bronchitis	yes	8. Emphysema	Former Tobacco User	Former Smoker	Never Smokeless user	male	46	10	15	21	KNH	b. Employed	c. Secondary	a. In Union	5	41	yes
734	a. Out-patient	08. Emphysema	yes	21. Others	Never Tobacco User	Never Smoker	Never Smokeless user	female	32				KNH	b. Employed	c. Secondary	a. In Union	1	31	no
735	b. In-patient	04a. Oral-pharyngeal cancer	no		Former Tobacco User	Former Smoker	Never Smokeless user	male	53	23	29.8333	0.166667	KUT	a. Unemployed	d. Post Secondary	a. In Union	0	53	yes
736	b. In-patient	10. Nasopharyngeal cancer	no		Never Tobacco User	Never Smoker	Never Smokeless user	female	49				KUT	b. Employed	b. Primary	a. In Union	1	48	no
737	a. Out-patient	07. Chronic bronchitis	no		Current Tobacco User	Current Smoker	Former Smokeless user	male	82	20	61.9167		ORH	b. Employed	b. Primary	a. In Union	1	81	yes	1. Within 5 minutes		0	no
738	a. Out-patient	01. Myocardial Infarction	no		Former Tobacco User	Former Smoker	Never Smokeless user	male	67	17	49.4167	0.583333	ORH	b. Employed	c. Secondary	b. Not in Union	2	65	no
739	b. In-patient	08. Emphysema	no		Former Tobacco User	Former Smoker	Never Smokeless user	male	78	18	59.75	0.25	ORH	b. Employed	b. Primary	a. In Union	0	78	yes
740	b. In-patient	04a. Oral-pharyngeal cancer	no		Former Tobacco User	Never Smoker	Former Smokeless user	male	87			54	ORH	a. Unemployed	a. No formal education	b. Not in Union	2	85	no
741	b. In-patient	02. Cerebral Vascular Accident (Stroke)	no		Never Tobacco User	Never Smoker	Never Smokeless user	male	76				MTR	a. Unemployed	b. Primary	a. In Union	1	75	no
742	a. Out-patient	04a. Oral-pharyngeal cancer	no		Former Tobacco User	Former Smoker	Never Smokeless user	male	51	25	25	1	KNH	a. Unemployed	b. Primary	a. In Union	1	50	yes
743	b. In-patient	09. Tuberculosis	no		Never Tobacco User	Never Smoker	Never Smokeless user	female	56				KNH	a. Unemployed	a. No formal education	a. In Union	2	54	no
744	b. In-patient	05. Laryngeal cancer	no		Never Tobacco User	Never Smoker	Never Smokeless user	male	51				KNH	b. Employed	c. Secondary	a. In Union	1	50	no
745	b. In-patient	04a. Oral-pharyngeal cancer	no		Former Tobacco User	Former Smoker	Never Smokeless user	male	60			0.416667	KNH	a. Unemployed	c. Secondary	a. In Union	1	59	yes
746	b. In-patient	09. Tuberculosis	yes	11. Hypertension	Never Tobacco User	Never Smoker	Never Smokeless user	female	48				KNH	b. Employed	c. Secondary	a. In Union	1	47	no
747	b. In-patient	04a. Oral-pharyngeal cancer	no		Former Tobacco User	Former Smoker	Never Smokeless user	male	60			0.416667	KNH	a. Unemployed	c. Secondary	a. In Union	1	59	yes
748	a. Out-patient	04a. Oral-pharyngeal cancer	yes	10. Diabetes/Endocrine e.g thyroid	Former Tobacco User	Former Smoker	Never Smokeless user	male	56	32	18	6	KNH	b. Employed	d. Post Secondary	a. In Union	1	55	yes
749	b. In-patient	10. Nasopharyngeal cancer	yes	10. Diabetes/Endocrine e.g thyroid	Former Tobacco User	Former Smoker	Never Smokeless user	male	64	18	36	10	KNH	b. Employed	b. Primary	a. In Union	1	63	yes
750	b. In-patient	09. Tuberculosis			Never Tobacco User	Never Smoker	Never Smokeless user	female	37				KNH	b. Employed	b. Primary	a. In Union	6	31	yes
751	b. In-patient	09. Tuberculosis	no		Never Tobacco User	Never Smoker	Never Smokeless user	female	21				KNH	a. Unemployed	d. Post Secondary	b. Not in Union	1	20	no
752	b. In-patient	01. Myocardial Infarction	no		Former Tobacco User	Former Smoker	Never Smokeless user	male	55	38	-10	27	KNH	b. Employed	c. Secondary	a. In Union	0	55	yes
753	a. Out-patient	04a. Oral-pharyngeal cancer	no		Former Tobacco User	Former Smoker	Never Smokeless user	male	46	20	24	2	KNH	a. Unemployed	b. Primary	a. In Union	2	44	yes
754	b. In-patient	09. Tuberculosis	yes	12. HIV	Never Tobacco User	Never Smoker	Never Smokeless user	female	36				KNH	b. Employed	c. Secondary	b. Not in Union	0	36	yes
755	a. Out-patient	10. Nasopharyngeal cancer	no		Former Tobacco User	Former Smoker	Never Smokeless user	male	59	15	-2	46	MTR	a. Unemployed	b. Primary	a. In Union	2	57	yes
756	a. Out-patient	07. Chronic bronchitis	no		Former Tobacco User	Former Smoker	Never Smokeless user	male	74	20	49	5	ORH	b. Employed	b. Primary	a. In Union	4	70	yes
757	b. In-patient	04a. Oral-pharyngeal cancer	no		Former Tobacco User	Former Smoker	Never Smokeless user	male	68	99	99	25	KUT	b. Employed	a. No formal education	a. In Union	2	66	no
758	a. Out-patient	05. Laryngeal cancer	no		Former Tobacco User	Former Smoker	Never Smokeless user	male	68	14	53.4167	0.583333	KUT	b. Employed	b. Primary	a. In Union	1	67	yes
759	a. Out-patient	09. Tuberculosis	no		Never Tobacco User	Never Smoker	Never Smokeless user	male	21				KUT	a. Unemployed	c. Secondary	b. Not in Union	1	20	no
760	b. In-patient	01. Myocardial Infarction	no		Never Tobacco User	Never Smoker	Never Smokeless user	female	37				KUT	b. Employed	d. Post Secondary	b. Not in Union	0	37	yes
761	a. Out-patient	09. Tuberculosis	no		Former Tobacco User	Former Smoker		male	45	17	27.6667	0.333333	KUT	b. Employed	c. Secondary	b. Not in Union	1	44	yes
762	a. Out-patient	09. Tuberculosis	no		Former Tobacco User	Former Smoker	Never Smokeless user	male	40	20	19.5	0.5	KUT	b. Employed	d. Post Secondary	a. In Union	0	40	yes
763	a. Out-patient	10. Nasopharyngeal cancer	no		Never Tobacco User	Never Smoker	Never Smokeless user	female	50				KNH	a. Unemployed		a. In Union	1	49	no
764	a. Out-patient	06. Lung cancer	yes		Current Tobacco User	Former Smoker	Current Smokeless user	male	46				MTR	b. Employed	d. Post Secondary	a. In Union	0	46	yes
765	a. Out-patient	04a. Oral-pharyngeal cancer	yes	11. Hypertension	Never Tobacco User	Never Smoker	Never Smokeless user	male	67				KNH	b. Employed	d. Post Secondary	a. In Union	0	67	yes
766	a. Out-patient	10. Nasopharyngeal cancer	yes	11. Hypertension	Never Tobacco User	Never Smoker	Never Smokeless user	female	47				KNH	a. Unemployed	c. Secondary	b. Not in Union	1	46	yes
767	a. Out-patient	07. Chronic bronchitis	no		Never Tobacco User	Never Smoker	Never Smokeless user	male	78				MTR	a. Unemployed	b. Primary	a. In Union	1	77	no
768	a. Out-patient	07. Chronic bronchitis	no		Former Tobacco User	Former Smoker	Never Smokeless user	male	51	16	16	19	MTR	a. Unemployed	c. Secondary	b. Not in Union	1	50	no
769	a. Out-patient	07. Chronic bronchitis	no		Former Tobacco User	Former Smoker	Former Smokeless user	female	73	10	62.75	0.25	MTR	a. Unemployed	a. No formal education	a. In Union	2	71	yes
770	a. Out-patient	07. Chronic bronchitis	no		Never Tobacco User	Never Smoker	Never Smokeless user	male	87				MTR	b. Employed	c. Secondary	a. In Union	4	83	no
771	a. Out-patient	07. Chronic bronchitis	no		Former Tobacco User	Former Smoker	Former Smokeless user	female	88	9	73	6	MTR	a. Unemployed	a. No formal education	a. In Union	7	81	yes
772	a. Out-patient	01. Myocardial Infarction	no		Never Tobacco User	Never Smoker	Never Smokeless user	female	23				KNH	b. Employed	d. Post Secondary	a. In Union	1	22	no
773	b. In-patient	10. Nasopharyngeal cancer	yes	10. Diabetes/Endocrine e.g thyroid	Former Tobacco User	Former Smoker	Never Smokeless user	male	63	20	28	15	KNH	b. Employed	b. Primary	a. In Union	0	63	yes
774	b. In-patient	10. Nasopharyngeal cancer	yes	11. Hypertension	Never Tobacco User	Never Smoker	Never Smokeless user	female	58				KNH	a. Unemployed	b. Primary	a. In Union	1	57	no
775	b. In-patient	07. Chronic bronchitis	yes	11. Hypertension	Former Tobacco User	Former Smoker	Never Smokeless user	male	70			30	KNH	a. Unemployed	b. Primary	b. Not in Union	4	66	yes
776	b. In-patient	06. Lung cancer	no		Never Tobacco User	Never Smoker	Never Smokeless user	female	47				KNH	b. Employed	b. Primary	a. In Union	0	47	no
777	a. Out-patient	08. Emphysema	no		Former Tobacco User	Former Smoker	Never Smokeless user	male	65	15	28	22	KNH	a. Unemployed	b. Primary	a. In Union	7	58	yes
778	a. Out-patient	07. Chronic bronchitis	yes	8. Emphysema	Current Tobacco User	Current Smoker	Never Smokeless user	male	45	20	25		KNH	b. Employed	b. Primary	a. In Union	5	40	yes	4. More than 60 minutes		5	yes
779	a. Out-patient	03. Peripheral arterial disease	no		Never Tobacco User	Never Smoker	Never Smokeless user	male	22				KNH	a. Unemployed	b. Primary	a. In Union	7	15	no
780	b. In-patient	04a. Oral-pharyngeal cancer	no		Never Tobacco User	Never Smoker	Never Smokeless user	female	47				KNH	b. Employed	b. Primary	a. In Union	1	46	no
781	a. Out-patient	06. Lung cancer	no		Former Tobacco User	Never Smoker	Former Smokeless user	male	73	16	32	25	KNH	b. Employed	d. Post Secondary	a. In Union	0	73	yes
782	a. Out-patient	09. Tuberculosis	no		Never Tobacco User	Never Smoker	Never Smokeless user	male	39				KNH	a. Unemployed	c. Secondary	a. In Union	2	37	no
783	b. In-patient	09. Tuberculosis	no		Former Tobacco User	Former Smoker	Former Smokeless user	male	53	11	26	16	KNH	b. Employed	b. Primary	b. Not in Union	1	52	no
784	b. In-patient	06. Lung cancer	no		Former Tobacco User	Former Smoker	Never Smokeless user	male	52	23	28.75	0.25	ORH	b. Employed	b. Primary	a. In Union	0	52	yes
785	b. In-patient	10. Nasopharyngeal cancer	no		Former Tobacco User	Former Smoker	Never Smokeless user	male	76	99	99	4	KUT	a. Unemployed	d. Post Secondary	a. In Union	1	75	yes
786	b. In-patient	07. Chronic bronchitis	no		Never Tobacco User	Never Smoker	Never Smokeless user	male	75				ORH	a. Unemployed	b. Primary	a. In Union	0	75	yes
787	b. In-patient	02. Cerebral Vascular Accident (Stroke)	yes	11. Hypertension	Former Tobacco User	Former Smoker	Former Smokeless user	female	71	15	52	4	MTR	a. Unemployed	a. No formal education	b. Not in Union	0	71	yes
788	b. In-patient	02. Cerebral Vascular Accident (Stroke)	yes	11. Hypertension	Never Tobacco User	Never Smoker	Never Smokeless user	female	99				MTR	a. Unemployed	a. No formal education	b. Not in Union	0	99	no
789	a. Out-patient	10. Nasopharyngeal cancer	no		Never Tobacco User	Never Smoker	Never Smokeless user	male	48				KNH	a. Unemployed	d. Post Secondary	a. In Union	0	48	yes
790	a. Out-patient	10. Nasopharyngeal cancer	yes	21. Others	Never Tobacco User	Never Smoker	Never Smokeless user	male	28				KNH	b. Employed	d. Post Secondary	a. In Union	5	23	yes
791	a. Out-patient	10. Nasopharyngeal cancer	no		Never Tobacco User	Never Smoker	Never Smokeless user	female	56				KNH	a. Unemployed	b. Primary	b. Not in Union	3	53	no
792	a. Out-patient	05. Laryngeal cancer	no		Never Tobacco User	Never Smoker	Never Smokeless user	female	63				KNH	a. Unemployed	b. Primary	b. Not in Union	1	62	no
793	a. Out-patient	10. Nasopharyngeal cancer	yes	11. Hypertension	Never Tobacco User	Never Smoker	Never Smokeless user	male	57				KNH	b. Employed	b. Primary	a. In Union	0	57	yes
794	a. Out-patient	04a. Oral-pharyngeal cancer	no		Former Tobacco User	Former Smoker	Never Smokeless user	male	54	20	19	15	KNH	a. Unemployed	b. Primary	a. In Union	1	53	yes
795	a. Out-patient	04a. Oral-pharyngeal cancer	no		Current Tobacco User	Current Smoker	Never Smokeless user	male	69	20	49		KNH	b. Employed	c. Secondary	a. In Union	1	68	yes				yes
796	a. Out-patient	04a. Oral-pharyngeal cancer	yes	11. Hypertension	Former Tobacco User	Former Smoker	Never Smokeless user	male	55			25	KNH	b. Employed	b. Primary	a. In Union	0	55	yes
797	a. Out-patient	04a. Oral-pharyngeal cancer	no		Never Tobacco User	Never Smoker	Never Smokeless user	female	63				KNH	b. Employed	b. Primary	a. In Union	0	63	no
798	a. Out-patient	05. Laryngeal cancer	no		Never Tobacco User	Never Smoker	Never Smokeless user	male	70				MTR	a. Unemployed	c. Secondary	a. In Union	0	70	no
799	a. Out-patient	09. Tuberculosis	no		Never Tobacco User	Never Smoker	Never Smokeless user	female	62				KNH	a. Unemployed	c. Secondary	b. Not in Union	1	61	no
800	b. In-patient	09. Tuberculosis	yes	12. HIV	Former Tobacco User	Former Smoker	Never Smokeless user	male	73	13	60		KNH	a. Unemployed	c. Secondary	a. In Union	0	73	no
801	b. In-patient	09. Tuberculosis	yes	12. HIV	Never Tobacco User	Never Smoker	Never Smokeless user	female	35				KNH	b. Employed	d. Post Secondary	b. Not in Union	0	35	no
802	a. Out-patient	06. Lung cancer	no		Never Tobacco User	Never Smoker	Never Smokeless user	female	69				MTR	a. Unemployed	b. Primary	a. In Union	1	68	no
803	b. In-patient	09. Tuberculosis	yes	8. Emphysema	Former Tobacco User	Former Smoker	Former Smokeless user	male	28			8	KNH	b. Employed	c. Secondary	b. Not in Union	0	28	yes
804	b. In-patient	09. Tuberculosis	yes	8. Emphysema	Never Tobacco User	Never Smoker	Never Smokeless user	female	50				KNH	a. Unemployed	c. Secondary	a. In Union	0	50	no
805	b. In-patient	04a. Oral-pharyngeal cancer	no		Former Tobacco User	Former Smoker	Never Smokeless user	female	65				KUT	b. Employed	d. Post Secondary	b. Not in Union	0	65	no
806	b. In-patient	04a. Oral-pharyngeal cancer	yes	11. Hypertension	Former Tobacco User	Never Smoker	Former Smokeless user	female	81			40	KUT	b. Employed	b. Primary	a. In Union	1	80	no
807	b. In-patient	02. Cerebral Vascular Accident (Stroke)	yes	11. Hypertension	Never Tobacco User	Never Smoker	Never Smokeless user	female	64				KUT	a. Unemployed	c. Secondary	b. Not in Union	1	63	no
808	a. Out-patient	09. Tuberculosis	yes	12. HIV	Never Tobacco User	Never Smoker	Never Smokeless user	female	53				KUT	b. Employed	d. Post Secondary	a. In Union	0	53	yes
809	a. Out-patient	10. Nasopharyngeal cancer	no		Never Tobacco User	Never Smoker	Never Smokeless user	female	18				MTR	a. Unemployed	c. Secondary	b. Not in Union	1	17	no
810	a. Out-patient	10. Nasopharyngeal cancer	no		Former Tobacco User	Never Smoker	Former Smokeless user	male	43	41	1	1	MTR	a. Unemployed	d. Post Secondary	a. In Union	0	43	yes
811	a. Out-patient	06. Lung cancer	no		Never Tobacco User	Never Smoker	Never Smokeless user	male	54				MTR	b. Employed	c. Secondary	a. In Union	1	53	no
812	a. Out-patient	10. Nasopharyngeal cancer	no		Former Tobacco User	Never Smoker	Former Smokeless user	female	65	20	20	25	MTR	a. Unemployed	a. No formal education	a. In Union	1	64	yes
813	a. Out-patient	06. Lung cancer	no		Former Tobacco User	Former Smoker	Never Smokeless user	male	77			17	KUT		b. Primary	a. In Union	2	75	yes
814	b. In-patient	02. Cerebral Vascular Accident (Stroke)	no		Former Tobacco User	Former Smoker	Former Smokeless user	male	84			30	KUT	a. Unemployed	b. Primary	a. In Union	0	84	yes
815	b. In-patient	02. Cerebral Vascular Accident (Stroke)	yes	11. Hypertension	Never Tobacco User	Never Smoker	Never Smokeless user	male	47				KUT	b. Employed	d. Post Secondary	a. In Union	0	47	yes
816	b. In-patient	02. Cerebral Vascular Accident (Stroke)	yes	11. Hypertension	Former Tobacco User	Never Smoker	Former Smokeless user	male	73	30	23	20	KUT	a. Unemployed	c. Secondary	a. In Union	2	71	yes
817	b. In-patient	06. Lung cancer	no		Former Tobacco User	Former Smoker	Never Smokeless user	male	64	28	26	10	KUT	a. Unemployed	b. Primary	a. In Union	1	63	yes
818	a. Out-patient	04a. Oral-pharyngeal cancer	no		Former Tobacco User	Never Smoker	Former Smokeless user	female	56	18	37.8333	0.166667	KNH	b. Employed	b. Primary	b. Not in Union	0	56	no
819	a. Out-patient	04a. Oral-pharyngeal cancer	no		Never Tobacco User	Never Smoker	Never Smokeless user	female	61				KNH	b. Employed	b. Primary	a. In Union	1	60	no
820	a. Out-patient	07. Chronic bronchitis	no		Current Tobacco User	Current Smoker	Never Smokeless user	male	62	14	48		ORH	b. Employed	d. Post Secondary	a. In Union	3	59	yes				yes
821	a. Out-patient	01. Myocardial Infarction	yes	10. Diabetes/Endocrine e.g thyroid	Never Tobacco User	Never Smoker	Never Smokeless user	female	70				ORH	b. Employed	c. Secondary	b. Not in Union	2	68	no
822	a. Out-patient	04a. Oral-pharyngeal cancer	no		Former Tobacco User	Former Smoker	Never Smokeless user	male	36			16	KNH	a. Unemployed		a. In Union	0	36	yes
823	a. Out-patient	04a. Oral-pharyngeal cancer	yes	11. Hypertension	Former Tobacco User	Former Smoker	Never Smokeless user	male	76			30	KNH	a. Unemployed	b. Primary	a. In Union	1	75	yes
824	a. Out-patient	07. Chronic bronchitis	yes	10. Diabetes/Endocrine e.g thyroid	Former Tobacco User	Former Smoker	Never Smokeless user	male	51	16	34.8333	0.166667	ORH	b. Employed	d. Post Secondary	a. In Union	0	51	yes
825	a. Out-patient	07. Chronic bronchitis	no		Former Tobacco User	Former Smoker	Never Smokeless user	male	52	15	32	5	MTR	b. Employed	c. Secondary	a. In Union	22	30	yes
826	a. Out-patient	07. Chronic bronchitis	no		Former Tobacco User	Former Smoker	Never Smokeless user	male	70	30	39	1	MTR	a. Unemployed	b. Primary	a. In Union	1	69	yes
827	b. In-patient	07. Chronic bronchitis	no		Former Tobacco User	Former Smoker	Never Smokeless user	male	47	99	99	0.25	ORH	b. Employed	b. Primary	a. In Union	0	47	yes
828	a. Out-patient	10. Nasopharyngeal cancer	no		Former Tobacco User	Former Smoker	Never Smokeless user	male	46			1	KNH	b. Employed	c. Secondary	a. In Union	1	45	yes
829	b. In-patient	04a. Oral-pharyngeal cancer	no		Former Tobacco User	Former Smoker	Never Smokeless user	male	67	15	51.8333	0.166667	ORH	b. Employed	b. Primary	a. In Union	0	67	yes
830	b. In-patient	05. Laryngeal cancer	no		Former Tobacco User	Former Smoker	Never Smokeless user	male	40	15	23.5	1.5	ORH	a. Unemployed	a. No formal education	b. Not in Union	1	39	no
831	b. In-patient	04a. Oral-pharyngeal cancer	no		Former Tobacco User	Former Smoker	Never Smokeless user	male	70	18	51.9167	0.0833333	ORH	a. Unemployed	c. Secondary	a. In Union	0	70	yes
832	b. In-patient	01. Myocardial Infarction	yes	13. Heart failure	Former Tobacco User	Former Smoker	Never Smokeless user	male	49	17	31	1	ORH	a. Unemployed	b. Primary	a. In Union	1	48	yes
833	b. In-patient	03. Peripheral arterial disease	yes	13. Heart failure	Never Tobacco User	Never Smoker	Never Smokeless user	female	52				ORH	a. Unemployed	b. Primary	a. In Union	2	50	yes
834	b. In-patient	06. Lung cancer	no		Never Tobacco User	Never Smoker	Never Smokeless user	female	29				KUT	b. Employed	d. Post Secondary	a. In Union	2	27	yes
835	b. In-patient	02. Cerebral Vascular Accident (Stroke)	yes	11. Hypertension	Never Tobacco User	Never Smoker	Never Smokeless user	female	75				KUT	b. Employed	d. Post Secondary	a. In Union	0	75	no
836	a. Out-patient	10. Nasopharyngeal cancer	yes	6. Lung cancer	Never Tobacco User	Never Smoker	Never Smokeless user	female	34				KNH	a. Unemployed	b. Primary	b. Not in Union	3	31	no
837	a. Out-patient	04a. Oral-pharyngeal cancer	no		Current Tobacco User	Current Smoker	Never Smokeless user	male	61	20	41		KNH	b. Employed	c. Secondary	a. In Union	0	61	yes	3. 31 to 60 minutes		10	yes
838	a. Out-patient	10. Nasopharyngeal cancer	yes	11. Hypertension	Former Tobacco User	Former Smoker	Never Smokeless user	male	80	20	54	6	KNH	a. Unemployed	b. Primary	b. Not in Union	1	79	yes
839	a. Out-patient	04a. Oral-pharyngeal cancer	no		Never Tobacco User	Never Smoker	Never Smokeless user	male	60				KNH	b. Employed	b. Primary	a. In Union	1	59	no
840	b. In-patient	05. Laryngeal cancer	no		Former Tobacco User	Former Smoker	Never Smokeless user	male	63	20	3	40	KNH	a. Unemployed	c. Secondary	a. In Union	1	62	yes
841	b. In-patient	06. Lung cancer	yes	11. Hypertension	Former Tobacco User	Former Smoker	Never Smokeless user	male	52	20	31	1	KNH	b. Employed	b. Primary	a. In Union	1	51	yes
842	b. In-patient	04a. Oral-pharyngeal cancer	no		Former Tobacco User	Former Smoker	Never Smokeless user	male	67			22	KNH	b. Employed	c. Secondary	a. In Union	1	66	yes
843	a. Out-patient	04a. Oral-pharyngeal cancer	no		Never Tobacco User	Never Smoker	Never Smokeless user	male	33				KNH	a. Unemployed	d. Post Secondary	a. In Union	0	33	no
844	a. Out-patient	10. Nasopharyngeal cancer	no		Never Tobacco User	Never Smoker	Never Smokeless user	male	39				KNH	b. Employed	d. Post Secondary	a. In Union	2	37	yes
845	a. Out-patient	10. Nasopharyngeal cancer	no		Former Tobacco User	Former Smoker	Never Smokeless user	male	58			5	KNH	b. Employed	d. Post Secondary	a. In Union	1	57	yes
846	a. Out-patient	10. Nasopharyngeal cancer	yes	11. Hypertension	Former Tobacco User	Former Smoker	Never Smokeless user	male	63	14	15	34	KNH	a. Unemployed	b. Primary	a. In Union	1	62	yes
847	a. Out-patient	04a. Oral-pharyngeal cancer	no		Never Tobacco User	Never Smoker	Never Smokeless user	female	62				KNH	b. Employed	b. Primary	b. Not in Union	0	62	no
848	a. Out-patient	10. Nasopharyngeal cancer	no		Never Tobacco User	Never Smoker	Never Smokeless user	male	18				MTR	a. Unemployed	c. Secondary	b. Not in Union	1	17	no
849	a. Out-patient	10. Nasopharyngeal cancer	no		Never Tobacco User	Never Smoker	Never Smokeless user	male	39				MTR	b. Employed	b. Primary	a. In Union	1	38	no
850	b. In-patient	10. Nasopharyngeal cancer	no		Former Tobacco User	Former Smoker	Never Smokeless user	male	40	21	18	1	KNH	b. Employed	b. Primary	b. Not in Union	0	40	yes
851	b. In-patient	06. Lung cancer	no		Never Tobacco User	Never Smoker	Never Smokeless user	female	50				KNH	b. Employed	c. Secondary	b. Not in Union	0	50	no
852	b. In-patient	10. Nasopharyngeal cancer	no		Former Tobacco User	Former Smoker	Never Smokeless user	male	34	20	13.5	0.5	KNH	b. Employed	c. Secondary	a. In Union	1	33	yes
853	a. Out-patient	06. Lung cancer	no		Former Tobacco User	Former Smoker	Never Smokeless user	male	51	14	16	21	KUT	a. Unemployed	c. Secondary	a. In Union	1	50	yes
854	b. In-patient	06. Lung cancer	no		Never Tobacco User	Never Smoker	Never Smokeless user	male	72				KUT	a. Unemployed	c. Secondary	a. In Union	3	69	no
855	b. In-patient	04a. Oral-pharyngeal cancer	no		Former Tobacco User	Former Smoker	Never Smokeless user	male	42	16	25.5	0.5	KUT	b. Employed	b. Primary	a. In Union	1	41	yes
856	a. Out-patient	04a. Oral-pharyngeal cancer	no		Never Tobacco User	Never Smoker	Never Smokeless user	female	48				KUT	b. Employed	c. Secondary	a. In Union	1	47	no
857	b. In-patient	05. Laryngeal cancer	no		Never Tobacco User	Never Smoker	Never Smokeless user	female	61				KUT	b. Employed	c. Secondary	a. In Union	1	60	no
858	a. Out-patient	05. Laryngeal cancer	no		Former Tobacco User	Former Smoker	Former Smokeless user	male	53	12	20	21	KUT	b. Employed	c. Secondary	a. In Union	1	52	yes
859	a. Out-patient	04a. Oral-pharyngeal cancer	no		Never Tobacco User	Never Smoker	Never Smokeless user	male	35				KUT	a. Unemployed	c. Secondary	a. In Union	5	30	yes
860	b. In-patient	05. Laryngeal cancer	no		Former Tobacco User	Former Smoker	Never Smokeless user	male	78	22	52	4	KUT	a. Unemployed	d. Post Secondary	a. In Union	3	75	yes
861	a. Out-patient	10. Nasopharyngeal cancer	no		Former Tobacco User	Former Smoker	Never Smokeless user	male	39			10	KUT	b. Employed	d. Post Secondary	b. Not in Union	1	38	yes
862	b. In-patient	10. Nasopharyngeal cancer	no		Never Tobacco User	Never Smoker	Never Smokeless user	male	24				KUT	b. Employed	d. Post Secondary	b. Not in Union	1	23	yes
863	a. Out-patient	06. Lung cancer	no		Former Tobacco User	Former Smoker	Never Smokeless user	male	52	21	8	23	KUT	b. Employed	c. Secondary	a. In Union	1	51	yes
864	a. Out-patient	10. Nasopharyngeal cancer	no		Never Tobacco User	Never Smoker	Never Smokeless user	female	38				KUT	b. Employed	b. Primary	b. Not in Union	1	37	no
865	b. In-patient	10. Nasopharyngeal cancer	no		Never Tobacco User	Never Smoker	Never Smokeless user	female	38				KUT	a. Unemployed	b. Primary	b. Not in Union	1	37	yes
866	b. In-patient	04a. Oral-pharyngeal cancer	no		Former Tobacco User	Never Smoker	Former Smokeless user	female	72	18	24	30	KUT	b. Employed	a. No formal education	b. Not in Union	1	71	no
867	b. In-patient	04a. Oral-pharyngeal cancer	no		Never Tobacco User	Never Smoker	Never Smokeless user	female	60				KUT	a. Unemployed	b. Primary	a. In Union	1	59	no
868	b. In-patient	04a. Oral-pharyngeal cancer	no		Never Tobacco User	Never Smoker	Never Smokeless user	female	48				KUT	a. Unemployed	c. Secondary	a. In Union	5	43	no
869	b. In-patient	04a. Oral-pharyngeal cancer	no		Former Tobacco User	Former Smoker	Never Smokeless user	male	70	45	16	9	KUT	a. Unemployed	b. Primary	a. In Union	0	70	yes
870	a. Out-patient	04a. Oral-pharyngeal cancer	no		Never Tobacco User	Never Smoker	Never Smokeless user	male	24				KNH	b. Employed	b. Primary	a. In Union	0	24	no
871	a. Out-patient	10. Nasopharyngeal cancer	no		Never Tobacco User	Never Smoker	Never Smokeless user	female	19				MTR	a. Unemployed	b. Primary	b. Not in Union	3	16	no
872	a. Out-patient	04a. Oral-pharyngeal cancer	no		Never Tobacco User	Never Smoker	Never Smokeless user	male	72				MTR	b. Employed	b. Primary	a. In Union	0	72	yes
873	a. Out-patient	04a. Oral-pharyngeal cancer	no		Former Tobacco User	Former Smoker	Never Smokeless user	male	73	99	99	3	MTR	b. Employed	d. Post Secondary	a. In Union	1	72	yes
874	a. Out-patient	04a. Oral-pharyngeal cancer	yes	11. Hypertension	Former Tobacco User	Former Smoker	Never Smokeless user	male	80	30	27	23	KNH	a. Unemployed	b. Primary	a. In Union	3	77	yes
875	a. Out-patient	04a. Oral-pharyngeal cancer	no		Never Tobacco User	Never Smoker	Never Smokeless user	female	63				KNH	b. Employed	b. Primary	a. In Union	15	48	no
876	a. Out-patient	09. Tuberculosis	no		Never Tobacco User	Never Smoker	Never Smokeless user	male	34				KUT	b. Employed	c. Secondary	a. In Union	1	33	yes
877	b. In-patient	10. Nasopharyngeal cancer	no		Former Tobacco User	Former Smoker	Never Smokeless user	male	50	27	17	6	KUT	b. Employed	c. Secondary	a. In Union	1	49	yes
878	a. Out-patient	05. Laryngeal cancer	no		Former Tobacco User	Former Smoker	Never Smokeless user	male	83	99	99	0.666667	KUT	a. Unemployed	a. No formal education	a. In Union	1	82	yes
879	b. In-patient	04a. Oral-pharyngeal cancer	no		Current Tobacco User	Current Smoker	Never Smokeless user	male	67	15	52		KUT	b. Employed	d. Post Secondary	a. In Union	1	66	yes				yes
880	a. Out-patient	05. Laryngeal cancer	no		Former Tobacco User	Former Smoker	Never Smokeless user	male	46			13	KNH	b. Employed	d. Post Secondary	a. In Union	1	45	yes
881	b. In-patient	04a. Oral-pharyngeal cancer	no		Former Tobacco User	Former Smoker	Never Smokeless user	male	67	21	45.75	0.25	ORH	b. Employed	b. Primary	a. In Union	1	66	yes
882	a. Out-patient	07. Chronic bronchitis	yes	11. Hypertension	Never Tobacco User	Never Smoker	Never Smokeless user	female	63				ORH	b. Employed	b. Primary	a. In Union	24	39	no
883	b. In-patient	04a. Oral-pharyngeal cancer	no		Former Tobacco User	Former Smoker	Never Smokeless user	female	65	20	39	6	KUT	a. Unemployed	b. Primary	a. In Union	1	64	yes
884	b. In-patient	10. Nasopharyngeal cancer	no		Never Tobacco User	Never Smoker	Never Smokeless user	male	69				KUT	a. Unemployed	c. Secondary	a. In Union	1	68	yes
885	a. Out-patient	04a. Oral-pharyngeal cancer	no		Former Tobacco User	Former Smoker	Never Smokeless user	male	32	16	12	4	KNH	b. Employed	b. Primary	a. In Union	0	32	yes
886	a. Out-patient	06. Lung cancer	no		Never Tobacco User	Never Smoker	Never Smokeless user	female	59				KNH	a. Unemployed	c. Secondary	a. In Union	1	58	no
887	a. Out-patient	10. Nasopharyngeal cancer	no		Never Tobacco User	Never Smoker	Never Smokeless user	female	23				KNH	a. Unemployed	d. Post Secondary	b. Not in Union	1	22	no
888	a. Out-patient	10. Nasopharyngeal cancer	no		Never Tobacco User	Never Smoker	Never Smokeless user	female	47				KNH	b. Employed	c. Secondary	a. In Union	1	46	yes
889	b. In-patient	05. Laryngeal cancer	no		Former Tobacco User	Former Smoker	Never Smokeless user	male	70	35	34.75	0.25	KNH	a. Unemployed	d. Post Secondary	a. In Union	1	69	yes
890	b. In-patient	04a. Oral-pharyngeal cancer	no		Former Tobacco User	Former Smoker	Never Smokeless user	male	45	13	31.8333	0.166667	KNH	a. Unemployed	b. Primary	b. Not in Union	1	44	yes
891	a. Out-patient	06. Lung cancer	yes	11. Hypertension	Former Tobacco User	Former Smoker	Never Smokeless user	male	72	25	44	3	KNH	b. Employed	d. Post Secondary	b. Not in Union	3	69	yes
892	a. Out-patient	04a. Oral-pharyngeal cancer	no		Never Tobacco User	Never Smoker	Never Smokeless user	female	47				KNH	b. Employed	c. Secondary	a. In Union	2	45	no
893	a. Out-patient	06. Lung cancer	no		Never Tobacco User	Never Smoker	Never Smokeless user	male	19				MTR	a. Unemployed	c. Secondary	b. Not in Union	10	9	no
894	a. Out-patient	04a. Oral-pharyngeal cancer	yes	11. Hypertension	Former Tobacco User	Former Smoker	Never Smokeless user	male	56	18	13	25	MTR	b. Employed	c. Secondary	a. In Union	2	54	yes
895	a. Out-patient	04a. Oral-pharyngeal cancer	no		Former Tobacco User	Never Smoker	Former Smokeless user	male	73	16	56.5	0.5	MTR	b. Employed	b. Primary	a. In Union	0	73	yes
896	a. Out-patient	07. Chronic bronchitis	no		Current Tobacco User	Never Smoker	Current Smokeless user	female	90	30	60		MTR	a. Unemployed	a. No formal education	b. Not in Union	1	89	no		2. 6 to 30 minutes
897	a. Out-patient	08. Emphysema	no		Former Tobacco User	Former Smoker	Former Smokeless user	male	49	25	23.8333	0.166667	MTR	b. Employed	c. Secondary	a. In Union	0	49	yes
898	a. Out-patient	07. Chronic bronchitis	yes	21. Others	Never Tobacco User	Never Smoker	Never Smokeless user	female	42				MTR	b. Employed	c. Secondary	a. In Union	2	40	no
899	b. In-patient	04a. Oral-pharyngeal cancer	no		Former Tobacco User	Former Smoker	Never Smokeless user	male	67	18	16	33	KUT	b. Employed	a. No formal education	a. In Union	1	66	yes
900	b. In-patient	04a. Oral-pharyngeal cancer	yes	11. Hypertension	Former Tobacco User	Former Smoker	Never Smokeless user	male	65	16	16	33	KUT	b. Employed	c. Secondary	a. In Union	3	62	yes
901	a. Out-patient	10. Nasopharyngeal cancer	no		Never Tobacco User	Never Smoker	Never Smokeless user	female	29				KNH	a. Unemployed	d. Post Secondary	b. Not in Union	3	26	no
902	a. Out-patient	05. Laryngeal cancer	yes	11. Hypertension	Former Tobacco User	Former Smoker	Never Smokeless user	male	39	25	12	2	KNH	a. Unemployed	b. Primary	a. In Union	3	36	no
903	a. Out-patient	06. Lung cancer	no		Never Tobacco User	Never Smoker	Never Smokeless user	female	54				KNH	b. Employed	c. Secondary	a. In Union	2	52	no
904	b. In-patient	04a. Oral-pharyngeal cancer	no		Current Tobacco User	Current Smoker	Never Smokeless user	male	70	18	52		ORH	b. Employed	c. Secondary	a. In Union	0	70	yes	2. 6 to 30 minutes		16	yes
905	b. In-patient	07. Chronic bronchitis	no		Former Tobacco User	Former Smoker	Never Smokeless user	male	72	21	9	42	ORH	b. Employed	c. Secondary	a. In Union	42	30	yes
906	b. In-patient	02. Cerebral Vascular Accident (Stroke)	no		Never Tobacco User	Never Smoker	Never Smokeless user	female	42				ORH	b. Employed	b. Primary	a. In Union	0	42	no
907	b. In-patient	04a. Oral-pharyngeal cancer	no		Former Tobacco User	Former Smoker	Never Smokeless user	male	66	25	36	5	ORH	b. Employed	c. Secondary	b. Not in Union	1	65	yes
908	b. In-patient	10. Nasopharyngeal cancer	no		Former Tobacco User	Former Smoker	Never Smokeless user	male	47	17	29	1	ORH	b. Employed	b. Primary	a. In Union	1	46	yes
909	b. In-patient	02. Cerebral Vascular Accident (Stroke)	no		Never Tobacco User	Never Smoker	Never Smokeless user	female	75				ORH	a. Unemployed	b. Primary	b. Not in Union	0	75	yes
910	a. Out-patient	06. Lung cancer	yes	10. Diabetes/Endocrine e.g thyroid	Former Tobacco User	Former Smoker	Former Smokeless user	male	83	99	50	30	KNH	a. Unemployed	b. Primary	b. Not in Union	2	81	yes
911	a. Out-patient	04a. Oral-pharyngeal cancer	no		Never Tobacco User	Never Smoker	Never Smokeless user	male	73				KNH	a. Unemployed	d. Post Secondary	a. In Union	2	71	yes
912	a. Out-patient	04a. Oral-pharyngeal cancer	no		Never Tobacco User	Never Smoker	Never Smokeless user	female	37				KNH	b. Employed	c. Secondary	b. Not in Union	1	36	no
913	a. Out-patient	10. Nasopharyngeal cancer	no		Never Tobacco User	Never Smoker	Never Smokeless user	male	37				KNH	a. Unemployed	c. Secondary	a. In Union	1	36	no
914	a. Out-patient	10. Nasopharyngeal cancer	no		Never Tobacco User	Never Smoker	Never Smokeless user	female	35				KNH	b. Employed	c. Secondary	b. Not in Union	0	35	no
915	a. Out-patient	04a. Oral-pharyngeal cancer	yes	11. Hypertension	Former Tobacco User	Former Smoker	Never Smokeless user	male	57	20	34	3	KNH	b. Employed	b. Primary	a. In Union	1	56	yes
916	a. Out-patient	04a. Oral-pharyngeal cancer	no		Never Tobacco User	Never Smoker	Never Smokeless user	male	40				KNH	b. Employed	b. Primary	b. Not in Union	1	39	yes
917	a. Out-patient	04a. Oral-pharyngeal cancer	no		Former Tobacco User	Former Smoker	Former Smokeless user	female	75	50	24.6667	0.333333	KNH	a. Unemployed	a. No formal education	b. Not in Union	1	74	yes
918	a. Out-patient	04a. Oral-pharyngeal cancer	no		Never Tobacco User	Never Smoker	Never Smokeless user	female	79				KNH	a. Unemployed	a. No formal education	b. Not in Union	1	78	no
919	a. Out-patient	10. Nasopharyngeal cancer	no		Former Tobacco User	Former Smoker	Never Smokeless user	male	57	42	14.5	0.5	KNH	b. Employed	b. Primary	b. Not in Union	0	57	yes
920	a. Out-patient	10. Nasopharyngeal cancer	no		Former Tobacco User	Former Smoker	Never Smokeless user	male	40	31	8	1	KNH	a. Unemployed	b. Primary	a. In Union	0	40	yes
921	a. Out-patient	10. Nasopharyngeal cancer	yes	11. Hypertension	Never Tobacco User	Never Smoker	Never Smokeless user	female	73				KNH	a. Unemployed	b. Primary	a. In Union	0	73	no
922	a. Out-patient	04a. Oral-pharyngeal cancer	no		Never Tobacco User	Never Smoker	Never Smokeless user	male	77				KNH	a. Unemployed	d. Post Secondary	a. In Union	0	77	no
923	a. Out-patient	06. Lung cancer	yes	20. Autoimmune Diseases	Former Tobacco User	Former Smoker	Never Smokeless user	male	77	27	49	1	KNH	b. Employed	b. Primary	a. In Union	1	76	no
924	a. Out-patient	04a. Oral-pharyngeal cancer	no		Never Tobacco User	Never Smoker	Never Smokeless user	female	77				KNH	a. Unemployed	b. Primary	b. Not in Union	1	76	no
925	a. Out-patient	04a. Oral-pharyngeal cancer	yes	11. Hypertension	Former Tobacco User	Former Smoker	Never Smokeless user	male	46	23	21	2	KNH	b. Employed	d. Post Secondary	a. In Union	0	46	yes
926	a. Out-patient	10. Nasopharyngeal cancer	no		Never Tobacco User	Never Smoker	Never Smokeless user	female	58				KNH	b. Employed	b. Primary	b. Not in Union	0	58	yes
927	a. Out-patient	04a. Oral-pharyngeal cancer	yes	11. Hypertension	Former Tobacco User	Former Smoker	Never Smokeless user	male	58	10	47.9167	0.0833333	KNH	b. Employed	a. No formal education	a. In Union	1	57	yes
928	a. Out-patient	04a. Oral-pharyngeal cancer	no		Former Tobacco User	Former Smoker	Never Smokeless user	male	72	23	48.8333	0.166667	KNH	b. Employed	b. Primary	a. In Union	0	72	yes
929	a. Out-patient	07. Chronic bronchitis	yes	11. Hypertension	Never Tobacco User	Never Smoker	Never Smokeless user	female	69				ORH	a. Unemployed	b. Primary	a. In Union	3	66	no
930	a. Out-patient	10. Nasopharyngeal cancer	no		Never Tobacco User	Never Smoker	Never Smokeless user	male	55				MTR	a. Unemployed	b. Primary	a. In Union	1	54	yes
931	a. Out-patient	06. Lung cancer	yes	11. Hypertension	Never Tobacco User	Never Smoker	Never Smokeless user	female	51				KNH	a. Unemployed	d. Post Secondary	b. Not in Union	1	50	no
932	a. Out-patient	04a. Oral-pharyngeal cancer	no		Former Tobacco User	Former Smoker	Never Smokeless user	male	39			8	KNH	a. Unemployed	c. Secondary	a. In Union	1	38	yes
933	a. Out-patient	05. Laryngeal cancer	no		Never Tobacco User	Never Smoker	Never Smokeless user	male	19				MTR	a. Unemployed	c. Secondary	b. Not in Union	1	18	no
934	b. In-patient	10. Nasopharyngeal cancer	no		Never Tobacco User	Never Smoker	Never Smokeless user	female	44				KUT	b. Employed	b. Primary	b. Not in Union	0	44	no
935	a. Out-patient	04a. Oral-pharyngeal cancer	no		Current Tobacco User	Current Smoker	Never Smokeless user	male	76	20	56		KNH	a. Unemployed	b. Primary	a. In Union	3	73	yes	2. 6 to 30 minutes		5	no
936	a. Out-patient	10. Nasopharyngeal cancer	no		Former Tobacco User	Former Smoker	Never Smokeless user	male	65	22	42	1	KNH	b. Employed	c. Secondary	a. In Union	1	64	yes
937	a. Out-patient	05. Laryngeal cancer	no		Former Tobacco User	Former Smoker	Never Smokeless user	male	54	25	28.9167	0.0833333	MTR	b. Employed	b. Primary	a. In Union	1	53	yes
938	a. Out-patient	07. Chronic bronchitis	no		Never Tobacco User	Never Smoker	Never Smokeless user	female	63				MTR	b. Employed	b. Primary	a. In Union	1	62	no
939	a. Out-patient	04a. Oral-pharyngeal cancer	no		Current Tobacco User	Current Smoker	Never Smokeless user	male	64	19	45		KNH	a. Unemployed	c. Secondary	a. In Union	3	61	yes				yes
940	a. Out-patient	04a. Oral-pharyngeal cancer	no		Never Tobacco User	Never Smoker	Never Smokeless user	female	34				KNH	b. Employed	c. Secondary	a. In Union	1	33	no
941	a. Out-patient	06. Lung cancer	yes	11. Hypertension	Former Tobacco User	Former Smoker	Never Smokeless user	female	48			10	KNH	b. Employed	c. Secondary	a. In Union	1	47	yes
942	b. In-patient	07. Chronic bronchitis	no		Never Tobacco User	Never Smoker	Never Smokeless user	female	80				ORH	a. Unemployed	a. No formal education	a. In Union	12	68	no
943	b. In-patient	07. Chronic bronchitis	no		Never Tobacco User	Never Smoker	Never Smokeless user	female	69				ORH	a. Unemployed	b. Primary	b. Not in Union	1	68	no
944	b. In-patient	07. Chronic bronchitis	no		Never Tobacco User	Never Smoker	Never Smokeless user	female	79				ORH	a. Unemployed	a. No formal education	b. Not in Union	0	79	no
945	b. In-patient	10. Nasopharyngeal cancer	no		Former Tobacco User	Former Smoker	Never Smokeless user	male	52	20	31.6667	0.333333	ORH	a. Unemployed	b. Primary	a. In Union	1	51	yes
946	b. In-patient	04a. Oral-pharyngeal cancer	no		Former Tobacco User	Never Smoker	Former Smokeless user	male	33	26	6.91667	0.0833333	ORH	a. Unemployed	b. Primary	b. Not in Union	0	33	yes
947	a. Out-patient	04a. Oral-pharyngeal cancer	no		Current Tobacco User	Current Smoker	Never Smokeless user	female	99	99	60		KNH	a. Unemployed	a. No formal education	b. Not in Union	3	96	no	3. 31 to 60 minutes		0	yes
948	a. Out-patient	08. Emphysema	yes	11. Hypertension	Never Tobacco User	Never Smoker	Never Smokeless user	female	70				ORH	a. Unemployed	b. Primary	a. In Union	2	68	no
949	a. Out-patient	04a. Oral-pharyngeal cancer	no		Former Tobacco User	Former Smoker	Never Smokeless user	male	50			20	KNH	b. Employed	c. Secondary	a. In Union	1	49	yes
950	a. Out-patient	10. Nasopharyngeal cancer	yes	11. Hypertension	Never Tobacco User	Never Smoker	Never Smokeless user	female	58				KNH	a. Unemployed	b. Primary	a. In Union	1	57	no
951	a. Out-patient	04a. Oral-pharyngeal cancer	no		Never Tobacco User	Never Smoker	Never Smokeless user	female	35				MTR	b. Employed	c. Secondary	a. In Union	0	35	no
952	b. In-patient	02. Cerebral Vascular Accident (Stroke)	yes	17. Coronary Artery Disease	Never Tobacco User	Never Smoker	Never Smokeless user	female	60				MTR	b. Employed	c. Secondary	a. In Union	1	59	no
953	b. In-patient	09. Tuberculosis	yes	13. Heart failure	Never Tobacco User	Never Smoker	Never Smokeless user	female	41				MTR	b. Employed	c. Secondary	a. In Union	1	40	yes
954	b. In-patient	06. Lung cancer	no		Former Tobacco User	Former Smoker	Never Smokeless user	male	65	30	25	10	MTR	b. Employed	c. Secondary	a. In Union	0	65	yes
955	a. Out-patient	10. Nasopharyngeal cancer	no		Former Tobacco User	Former Smoker	Never Smokeless user	male	60			3	MTR	b. Employed	b. Primary	a. In Union	1	59	yes
956	b. In-patient	09. Tuberculosis	no		Never Tobacco User	Never Smoker	Never Smokeless user	female	54				MTR	a. Unemployed	b. Primary	a. In Union	0	54	yes
957	b. In-patient	01. Myocardial Infarction	yes	7. Chronic bronchitis	Never Tobacco User	Never Smoker	Never Smokeless user	male	42				ORH	b. Employed	b. Primary	a. In Union	0	42	yes
958	b. In-patient	07. Chronic bronchitis	no		Former Tobacco User	Former Smoker	Never Smokeless user	male	62	15	40	7	ORH	b. Employed	b. Primary	b. Not in Union	1	61	no
959	a. Out-patient	05. Laryngeal cancer	yes	11. Hypertension	Former Tobacco User	Former Smoker	Never Smokeless user	male	64	19	26	19	KNH	b. Employed	c. Secondary	a. In Union	22	42	yes
960	a. Out-patient	04a. Oral-pharyngeal cancer	no		Never Tobacco User	Never Smoker	Never Smokeless user	female	38				KNH	a. Unemployed	b. Primary	a. In Union	1	37	no
961	a. Out-patient	04a. Oral-pharyngeal cancer	no		Former Tobacco User	Former Smoker	Never Smokeless user	female	78	25	52.3333	0.666667	KNH	a. Unemployed	b. Primary	a. In Union	1	77	yes
962	a. Out-patient	04a. Oral-pharyngeal cancer	no		Former Tobacco User	Former Smoker	Former Smokeless user	male	74	25	48	1	MTR	a. Unemployed	b. Primary	a. In Union	1	73	yes
963	b. In-patient	06. Lung cancer	no		Former Tobacco User	Former Smoker	Never Smokeless user	male	57	20	7	30	MTR	b. Employed	d. Post Secondary	a. In Union	0	57	yes
964	a. Out-patient	10. Nasopharyngeal cancer	no		Former Tobacco User	Former Smoker	Never Smokeless user	male	27	17	7	3	KNH	b. Employed	c. Secondary	a. In Union	4	23	yes
965	a. Out-patient	10. Nasopharyngeal cancer	no		Never Tobacco User	Never Smoker	Never Smokeless user	male	58				KNH	a. Unemployed	c. Secondary	a. In Union	1	57	no
966	a. Out-patient	10. Nasopharyngeal cancer	yes	11. Hypertension	Former Tobacco User	Former Smoker	Never Smokeless user	male	58	20	34	4	KNH	a. Unemployed	c. Secondary	a. In Union	4	54	no
967	a. Out-patient	06. Lung cancer	no		Never Tobacco User	Never Smoker	Never Smokeless user	female	60				KNH	b. Employed	b. Primary	a. In Union	1	59	no
968	a. Out-patient	04a. Oral-pharyngeal cancer	no		Former Tobacco User	Former Smoker	Never Smokeless user	male	66	20	44	2	KNH	a. Unemployed	b. Primary	a. In Union	2	64	yes
969	a. Out-patient	04a. Oral-pharyngeal cancer	no		Former Tobacco User	Former Smoker	Never Smokeless user	male	45			2	KNH	b. Employed	d. Post Secondary	a. In Union	1	44	yes
970	a. Out-patient	10. Nasopharyngeal cancer	no		Former Tobacco User	Former Smoker	Never Smokeless user	male	58			1	KNH	a. Unemployed	c. Secondary	a. In Union	1	57	yes
971	a. Out-patient	06. Lung cancer	yes	11. Hypertension	Never Tobacco User	Never Smoker	Never Smokeless user	female	74				KNH	a. Unemployed	b. Primary	a. In Union	1	73	no
972	a. Out-patient	04a. Oral-pharyngeal cancer	no		Never Tobacco User	Never Smoker	Never Smokeless user	female	51				KNH	b. Employed	d. Post Secondary	a. In Union	0	51	no
973	a. Out-patient	04a. Oral-pharyngeal cancer	no		Current Tobacco User	Former Smoker	Current Smokeless user	male	44	18	16		KNH	a. Unemployed	b. Primary	a. In Union	1	43	no		3. 31 to 60 minutes
974	a. Out-patient	04a. Oral-pharyngeal cancer	yes	11. Hypertension	Former Tobacco User	Former Smoker	Never Smokeless user	male	75	30	41	4	KNH	a. Unemployed	b. Primary	a. In Union	0	75	yes
975	a. Out-patient	10. Nasopharyngeal cancer	yes	10. Diabetes/Endocrine e.g thyroid	Never Tobacco User	Never Smoker	Never Smokeless user	female	66				KNH	a. Unemployed	a. No formal education	b. Not in Union	2	64	no
976	a. Out-patient	04a. Oral-pharyngeal cancer	no		Never Tobacco User	Never Smoker	Never Smokeless user	female	59				KNH	a. Unemployed	c. Secondary	a. In Union	1	58	no
977	a. Out-patient	10. Nasopharyngeal cancer	no		Never Tobacco User	Never Smoker	Never Smokeless user	male	56				MTR	b. Employed	d. Post Secondary	a. In Union	1	55	no
978	a. Out-patient	04a. Oral-pharyngeal cancer	no		Never Tobacco User	Never Smoker	Never Smokeless user	male	48				MTR	b. Employed	c. Secondary	a. In Union	0	48	no
979	a. Out-patient	10. Nasopharyngeal cancer	yes	12. HIV	Never Tobacco User	Never Smoker	Never Smokeless user	female	35				KNH	a. Unemployed	d. Post Secondary	b. Not in Union	1	34	no
980	a. Out-patient	04a. Oral-pharyngeal cancer	no		Current Tobacco User	Current Smoker	Never Smokeless user	male	75	25	50		KNH	a. Unemployed	b. Primary	b. Not in Union	1	74	yes	1. Within 5 minutes		0	yes
981	a. Out-patient	04a. Oral-pharyngeal cancer	yes	10. Diabetes/Endocrine e.g thyroid	Current Tobacco User	Never Smoker	Current Smokeless user	male	65	99	25		KNH	b. Employed	b. Primary	a. In Union	0	65	yes		1. Within 5 minutes
982	a. Out-patient	04a. Oral-pharyngeal cancer	no		Former Tobacco User	Former Smoker	Never Smokeless user	male	33	15	17.8333	0.166667	KNH	b. Employed	d. Post Secondary	a. In Union	0	33	yes
983	a. Out-patient	04a. Oral-pharyngeal cancer	no		Never Tobacco User	Never Smoker	Never Smokeless user	female	43				KNH	b. Employed	b. Primary	a. In Union	1	42	no
984	a. Out-patient	04a. Oral-pharyngeal cancer	no		Current Tobacco User	Current Smoker	Never Smokeless user	male	51	18	33		KNH	a. Unemployed	d. Post Secondary	b. Not in Union	1	50	yes	1. Within 5 minutes		10	yes
985	a. Out-patient	05. Laryngeal cancer	no		Never Tobacco User	Never Smoker	Never Smokeless user	female	38				KNH	b. Employed	d. Post Secondary	a. In Union	1	37	yes
986	a. Out-patient	04a. Oral-pharyngeal cancer	no		Former Tobacco User	Never Smoker	Former Smokeless user	male	42	15	26	1	MTR	b. Employed	c. Secondary	b. Not in Union	0	42	yes
987	a. Out-patient	10. Nasopharyngeal cancer	no		Never Tobacco User	Never Smoker	Never Smokeless user	female	60				MTR	a. Unemployed	b. Primary	a. In Union	2	58	no
988	a. Out-patient	05. Laryngeal cancer	no		Never Tobacco User	Never Smoker	Never Smokeless user	male	77				KNH	b. Employed	b. Primary	a. In Union	1	76	yes
989	a. Out-patient	05. Laryngeal cancer	no		Former Tobacco User	Former Smoker	Never Smokeless user	male	57			3	KNH	b. Employed	d. Post Secondary	a. In Union	2	55	yes
990	a. Out-patient	06. Lung cancer	no		Never Tobacco User	Never Smoker	Never Smokeless user	female	60				MTR	a. Unemployed	c. Secondary	a. In Union	0	60	no
991	a. Out-patient	04a. Oral-pharyngeal cancer	no		Former Tobacco User	Former Smoker	Never Smokeless user	male	67	13	53.5833	0.416667	MTR	b. Employed	a. No formal education	a. In Union	0	67	no
992	a. Out-patient	04a. Oral-pharyngeal cancer	no		Never Tobacco User	Never Smoker	Never Smokeless user	male	57				MTR	b. Employed	c. Secondary	a. In Union	1	56	yes
993	a. Out-patient	10. Nasopharyngeal cancer	no		Never Tobacco User	Never Smoker	Never Smokeless user	female	39				KNH	a. Unemployed	c. Secondary	a. In Union	2	37	no
994	a. Out-patient	10. Nasopharyngeal cancer	no		Never Tobacco User	Never Smoker	Never Smokeless user	female	54				KNH	b. Employed	b. Primary	a. In Union	1	53	no
995	a. Out-patient	05. Laryngeal cancer	no		Former Tobacco User	Former Smoker	Never Smokeless user	male	67	25	41.3333	0.666667	KNH	a. Unemployed	b. Primary	a. In Union	1	66	yes
996	a. Out-patient	10. Nasopharyngeal cancer	no		Never Tobacco User	Never Smoker	Never Smokeless user	female	48				MTR	a. Unemployed	b. Primary	a. In Union	1	47	no
997	a. Out-patient	05. Laryngeal cancer	no		Former Tobacco User	Former Smoker	Never Smokeless user	male	77	25	32	20	KNH	a. Unemployed	c. Secondary	a. In Union	19	58	yes
998	a. Out-patient	10. Nasopharyngeal cancer	no		Never Tobacco User	Never Smoker	Never Smokeless user	female	48				KNH	a. Unemployed	b. Primary	a. In Union	3	45	no
999	a. Out-patient	10. Nasopharyngeal cancer	no		Never Tobacco User	Never Smoker	Never Smokeless user	female	48				MTR	a. Unemployed	b. Primary	b. Not in Union	4	44	no
1000	b. In-patient	10. Nasopharyngeal cancer	yes	11. Hypertension	Never Tobacco User	Never Smoker	Never Smokeless user	female	36				MTR	b. Employed	b. Primary	b. Not in Union	2	34	no
1001	b. In-patient	04a. Oral-pharyngeal cancer	no		Former Tobacco User	Former Smoker	Never Smokeless user	male	50	25	20	5	ORH	a. Unemployed	b. Primary	b. Not in Union	0	50	yes
1002	b. In-patient	02. Cerebral Vascular Accident (Stroke)	no		Former Tobacco User	Former Smoker	Never Smokeless user	male	60	23	7	30	ORH	b. Employed	b. Primary	a. In Union	0	60	no
1003	b. In-patient	01. Myocardial Infarction	no		Never Tobacco User	Never Smoker	Never Smokeless user	female	40				ORH	a. Unemployed	b. Primary	b. Not in Union	0	40	yes
1004	a. Out-patient	07. Chronic bronchitis	no		Former Tobacco User	Former Smoker	Never Smokeless user	female	90	23	63	4	ORH	a. Unemployed	b. Primary	b. Not in Union	7	83	no
1005	b. In-patient	07. Chronic bronchitis	yes	10. Diabetes/Endocrine e.g thyroid	Former Tobacco User	Former Smoker	Never Smokeless user	female	81	35	44	2	ORH	a. Unemployed	b. Primary	b. Not in Union	3	78	yes
1006	a. Out-patient	06. Lung cancer	no		Never Tobacco User	Never Smoker	Never Smokeless user	female	69				KNH	a. Unemployed	b. Primary	b. Not in Union	1	68	no
1007	a. Out-patient	04a. Oral-pharyngeal cancer	no		Former Tobacco User	Former Smoker	Former Smokeless user	male	47	22	20	5	KNH		b. Primary	a. In Union	1	46	yes
1008	a. Out-patient	10. Nasopharyngeal cancer	no		Never Tobacco User	Never Smoker	Never Smokeless user	female	33				KNH	b. Employed	b. Primary	a. In Union	3	30	no
1009	a. Out-patient	04a. Oral-pharyngeal cancer	yes	10. Diabetes/Endocrine e.g thyroid	Never Tobacco User	Never Smoker	Never Smokeless user	female	77				KNH	a. Unemployed	a. No formal education	a. In Union	1	76	no
1010	a. Out-patient	10. Nasopharyngeal cancer	yes	11. Hypertension	Never Tobacco User	Never Smoker	Never Smokeless user	male	55				KNH	a. Unemployed	c. Secondary	a. In Union	2	53	no
1011	a. Out-patient	06. Lung cancer	no		Never Tobacco User	Never Smoker	Never Smokeless user	female	47				KNH	b. Employed	d. Post Secondary	a. In Union	1	46	no
1012	a. Out-patient	10. Nasopharyngeal cancer	no		Never Tobacco User	Never Smoker	Never Smokeless user	female	29				KNH	b. Employed	d. Post Secondary	b. Not in Union	2	27	yes
1013	a. Out-patient	04a. Oral-pharyngeal cancer	no		Never Tobacco User	Never Smoker	Never Smokeless user	female	48				KNH	a. Unemployed	d. Post Secondary	b. Not in Union	0	48	no
1014	a. Out-patient	04a. Oral-pharyngeal cancer	yes	11. Hypertension	Former Tobacco User	Former Smoker	Never Smokeless user	male	55			7	KNH	a. Unemployed	c. Secondary	b. Not in Union	1	54	no
1015	a. Out-patient	05. Laryngeal cancer	yes	11. Hypertension	Never Tobacco User	Never Smoker	Never Smokeless user	male	60				KNH	a. Unemployed	a. No formal education	a. In Union	1	59	no
1016	b. In-patient	07. Chronic bronchitis	no		Former Tobacco User	Never Smoker	Former Smokeless user	female	73			50	KUT	b. Employed	b. Primary	a. In Union	1	72	no
1017	b. In-patient	01. Myocardial Infarction	yes	12. HIV	Former Tobacco User	Former Smoker	Never Smokeless user	female	80			9	KUT	a. Unemployed	b. Primary	b. Not in Union	0	80	yes
1018	b. In-patient	03. Peripheral arterial disease	no		Former Tobacco User	Former Smoker	Former Smokeless user	male	80	27	13	40	KUT	a. Unemployed	c. Secondary	a. In Union	0	80	yes
1019	b. In-patient	09. Tuberculosis	yes	12. HIV	Never Tobacco User	Never Smoker	Never Smokeless user	male	35				KUT	b. Employed	c. Secondary	a. In Union	0	35	yes
1020	a. Out-patient	10. Nasopharyngeal cancer	no		Former Tobacco User	Former Smoker	Never Smokeless user	male	44	18	21	5	KNH	b. Employed	b. Primary	b. Not in Union	5	39	yes
1021	a. Out-patient	04a. Oral-pharyngeal cancer	no		Never Tobacco User	Never Smoker	Never Smokeless user	female	52				KNH	a. Unemployed	c. Secondary	a. In Union	1	51	no
1022	a. Out-patient	10. Nasopharyngeal cancer	no		Never Tobacco User	Never Smoker	Never Smokeless user	female	65				KNH	a. Unemployed	a. No formal education	a. In Union	0	65	no
1023	a. Out-patient	04a. Oral-pharyngeal cancer	yes	12. HIV	Former Tobacco User	Former Smoker	Never Smokeless user	male	64	21	28	15	KNH	a. Unemployed	c. Secondary	a. In Union	0	64	yes
1024	b. In-patient	03. Peripheral arterial disease	yes	11. Hypertension	Never Tobacco User	Never Smoker	Never Smokeless user	female	63				ORH	b. Employed	c. Secondary	b. Not in Union	41	22	no
1025	a. Out-patient	07. Chronic bronchitis	yes	11. Hypertension	Former Tobacco User	Former Smoker	Never Smokeless user	male	75	17	46	12	ORH	b. Employed	b. Primary	a. In Union	1	74	yes
1026	a. Out-patient	10. Nasopharyngeal cancer	no		Former Tobacco User	Former Smoker	Never Smokeless user	male	45	18	26.3333	0.666667	KNH	b. Employed	c. Secondary	a. In Union	2	43	yes
1027	a. Out-patient	10. Nasopharyngeal cancer	no		Never Tobacco User	Never Smoker	Never Smokeless user	female	18				MTR	a. Unemployed	c. Secondary	b. Not in Union	2	16	no
1028	a. Out-patient	10. Nasopharyngeal cancer	no		Former Tobacco User	Former Smoker	Never Smokeless user	male	48	20	27.5833	0.416667	MTR	b. Employed	b. Primary	a. In Union	1	47	yes
1029	a. Out-patient	10. Nasopharyngeal cancer	no		Never Tobacco User	Never Smoker	Never Smokeless user	female	80				MTR	a. Unemployed	a. No formal education	a. In Union	1	79	yes
1030	a. Out-patient	06. Lung cancer	yes	11. Hypertension	Never Tobacco User	Never Smoker	Never Smokeless user	female	54				KNH	b. Employed	c. Secondary	a. In Union	1	53	no
1031	a. Out-patient	04a. Oral-pharyngeal cancer	yes	10. Diabetes/Endocrine e.g thyroid	Never Tobacco User	Never Smoker	Never Smokeless user	male	70				KNH	a. Unemployed	d. Post Secondary	a. In Union	0	70	yes
1032	a. Out-patient	04a. Oral-pharyngeal cancer	no		Current Tobacco User	Never Smoker	Current Smokeless user	male	82	40	42		MTR	a. Unemployed	b. Primary	a. In Union	2	80	yes		1. Within 5 minutes
1033	a. Out-patient	04a. Oral-pharyngeal cancer	no		Former Tobacco User	Never Smoker	Former Smokeless user	male	59	40	18	1	MTR	b. Employed	b. Primary	a. In Union	0	59	yes
1034	a. Out-patient	04a. Oral-pharyngeal cancer	yes	11. Hypertension	Never Tobacco User	Never Smoker	Never Smokeless user	female	86				KNH	a. Unemployed	a. No formal education	b. Not in Union	2	84	no
1035	b. In-patient	02. Cerebral Vascular Accident (Stroke)	no		Never Tobacco User	Never Smoker	Never Smokeless user	female	66				KUT	a. Unemployed	b. Primary	a. In Union	3	63	no
1036	a. Out-patient	02. Cerebral Vascular Accident (Stroke)	yes	11. Hypertension	Former Tobacco User	Former Smoker	Never Smokeless user	female	84			40	KUT	a. Unemployed	a. No formal education	b. Not in Union	0	84	no
1037	a. Out-patient	04a. Oral-pharyngeal cancer	no		Former Tobacco User	Former Smoker	Former Smokeless user	male	64	24	12	28	KNH	a. Unemployed	d. Post Secondary	a. In Union	1	63	no
1038	a. Out-patient	04a. Oral-pharyngeal cancer	no		Former Tobacco User	Former Smoker	Never Smokeless user	female	56			31	KUT	b. Employed	c. Secondary	a. In Union	1	55	yes
1039	b. In-patient	06. Lung cancer	no		Never Tobacco User	Never Smoker	Never Smokeless user	female	51				KUT	b. Employed	c. Secondary	a. In Union	0	51	no
1040	b. In-patient	06. Lung cancer	no		Former Tobacco User	Never Smoker	Former Smokeless user	female	61			24	KUT	b. Employed	d. Post Secondary	a. In Union	1	60	no
1041	a. Out-patient	10. Nasopharyngeal cancer	no		Never Tobacco User	Never Smoker	Never Smokeless user	female	27				MTR	a. Unemployed	c. Secondary	b. Not in Union	2	25	no
1042	a. Out-patient	10. Nasopharyngeal cancer	yes	11. Hypertension	Former Tobacco User	Former Smoker	Never Smokeless user	male	70	20	6	44	MTR	b. Employed	d. Post Secondary	a. In Union	0	70	yes
1043	a. Out-patient	04a. Oral-pharyngeal cancer	no		Never Tobacco User	Never Smoker	Never Smokeless user	male	70				MTR	b. Employed	c. Secondary	a. In Union	1	69	no
1044	a. Out-patient	04a. Oral-pharyngeal cancer	yes	11. Hypertension	Never Tobacco User	Never Smoker	Never Smokeless user	male	72				MTR	a. Unemployed	b. Primary	a. In Union	1	71	yes
1045	b. In-patient	09. Tuberculosis	yes	10. Diabetes/Endocrine e.g thyroid	Never Tobacco User	Never Smoker	Never Smokeless user	male	50				KUT	b. Employed	d. Post Secondary	a. In Union	0	50	yes
1046	b. In-patient	09. Tuberculosis	no		Current Tobacco User	Current Smoker	Never Smokeless user	male	31	27	4		KUT	b. Employed	c. Secondary	a. In Union	0	31	yes				yes
1047	b. In-patient	09. Tuberculosis	yes	12. HIV	Never Tobacco User	Never Smoker	Never Smokeless user	male	30				KUT	b. Employed	b. Primary	a. In Union	0	30	yes
1048	a. Out-patient	10. Nasopharyngeal cancer	no		Never Tobacco User	Never Smoker	Never Smokeless user	female	18				MTR	a. Unemployed	c. Secondary	b. Not in Union	0	18	no
1049	a. Out-patient	10. Nasopharyngeal cancer	no		Never Tobacco User	Never Smoker	Never Smokeless user	female	18				MTR	a. Unemployed	c. Secondary	b. Not in Union	2	16	no
1050	a. Out-patient	04a. Oral-pharyngeal cancer	no		Former Tobacco User	Former Smoker	Never Smokeless user	male	40	23	16	1	KNH	b. Employed	c. Secondary	a. In Union	1	39	yes
1051	a. Out-patient	10. Nasopharyngeal cancer	no		Former Tobacco User	Former Smoker	Never Smokeless user	male	60	20	6	34	KNH	b. Employed	b. Primary	a. In Union	1	59	yes
1052	a. Out-patient	06. Lung cancer	no		Former Tobacco User	Former Smoker	Never Smokeless user	male	35	19	15.1667	0.833333	KNH	a. Unemployed	d. Post Secondary	a. In Union	1	34	yes
1053	a. Out-patient	10. Nasopharyngeal cancer	no		Never Tobacco User	Never Smoker	Never Smokeless user	male	18				KNH	a. Unemployed	c. Secondary	b. Not in Union	0	18	no
1054	a. Out-patient	04a. Oral-pharyngeal cancer	no		Never Tobacco User	Never Smoker	Never Smokeless user	female	60				KNH	a. Unemployed	b. Primary	b. Not in Union	0	60	no
1055	a. Out-patient	04a. Oral-pharyngeal cancer	yes	11. Hypertension	Never Tobacco User	Never Smoker	Never Smokeless user	female	87				KNH	a. Unemployed	a. No formal education	b. Not in Union	1	86	no
1056	b. In-patient	04a. Oral-pharyngeal cancer	yes	21. Others	Never Tobacco User	Never Smoker	Never Smokeless user	male	56				MTR	b. Employed	b. Primary	a. In Union	3	53	no
1057	b. In-patient	02. Cerebral Vascular Accident (Stroke)	yes	11. Hypertension	Never Tobacco User	Never Smoker	Never Smokeless user	male	90				MTR	b. Employed	a. No formal education	b. Not in Union	1	89	yes
1058	a. Out-patient	04a. Oral-pharyngeal cancer	no		Current Tobacco User	Former Smoker	Current Smokeless user	male	64	25	38		MTR	b. Employed	b. Primary	b. Not in Union	0	64	yes
1059	b. In-patient	07. Chronic bronchitis	yes	11. Hypertension	Former Tobacco User	Never Smoker	Former Smokeless user	female	93	30	56	7	MTR	a. Unemployed	a. No formal education	b. Not in Union	1	92	yes
1060	b. In-patient	04a. Oral-pharyngeal cancer	no		Never Tobacco User	Never Smoker	Never Smokeless user	female	69				MTR	a. Unemployed	c. Secondary	b. Not in Union	1	68	no
1061	b. In-patient	08. Emphysema	no		Never Tobacco User	Never Smoker	Never Smokeless user	female	48				KUT	b. Employed	d. Post Secondary	a. In Union	0	48	yes
1062	b. In-patient	09. Tuberculosis	no		Former Tobacco User	Former Smoker	Never Smokeless user	male	69			20	KUT	b. Employed	d. Post Secondary	a. In Union	0	69	yes
1063	a. Out-patient	10. Nasopharyngeal cancer	no		Never Tobacco User	Never Smoker	Never Smokeless user	male	24				KUT	a. Unemployed	c. Secondary	b. Not in Union	1	23	no
1064	b. In-patient	10. Nasopharyngeal cancer	no		Never Tobacco User	Never Smoker	Never Smokeless user	female	46				KUT	b. Employed	b. Primary	b. Not in Union	0	46	no
1065	a. Out-patient	10. Nasopharyngeal cancer	no		Former Tobacco User	Former Smoker	Never Smokeless user	male	50	14	16	20	KNH	b. Employed	c. Secondary	a. In Union	2	48	yes
1066	a. Out-patient	06. Lung cancer	no		Never Tobacco User	Never Smoker	Never Smokeless user	female	45				KNH	b. Employed	c. Secondary	b. Not in Union	1	44	yes
1067	a. Out-patient	04a. Oral-pharyngeal cancer	yes	11. Hypertension	Former Tobacco User	Former Smoker	Never Smokeless user	male	78			3	MTR	b. Employed	b. Primary	a. In Union	0	78	yes
1068	a. Out-patient	04a. Oral-pharyngeal cancer	yes	11. Hypertension	Never Tobacco User	Never Smoker	Never Smokeless user	male	64				KNH	a. Unemployed	c. Secondary	a. In Union	1	63	no
1069	b. In-patient	10. Nasopharyngeal cancer	no		Former Tobacco User	Former Smoker	Former Smokeless user	male	21			1	MTR	a. Unemployed	c. Secondary	b. Not in Union	1	20	yes
1070	b. In-patient	05. Laryngeal cancer	no		Former Tobacco User	Former Smoker	Never Smokeless user	male	43	32	6	5	MTR	b. Employed	c. Secondary	a. In Union	1	42	yes
1071	b. In-patient	07. Chronic bronchitis	no		Never Tobacco User	Never Smoker	Never Smokeless user	female	80				ORH	a. Unemployed	a. No formal education	b. Not in Union	1	79	yes
1072	b. In-patient	07. Chronic bronchitis	no		Never Tobacco User	Never Smoker	Never Smokeless user	female	70				ORH	b. Employed	a. No formal education	b. Not in Union	5	65	yes
1073	b. In-patient	07. Chronic bronchitis	no		Former Tobacco User	Former Smoker	Never Smokeless user	male	56	19	16	21	ORH	b. Employed	d. Post Secondary	b. Not in Union	10	46	yes
1074	a. Out-patient	10. Nasopharyngeal cancer	no		Never Tobacco User	Never Smoker	Never Smokeless user	male	46				MTR	b. Employed	d. Post Secondary	a. In Union	0	46	yes
1075	b. In-patient	01. Myocardial Infarction	yes	10. Diabetes/Endocrine e.g thyroid	Former Tobacco User	Former Smoker	Never Smokeless user	male	38	21	10	7	ORH	a. Unemployed	d. Post Secondary	a. In Union	0	38	yes
1076	a. Out-patient	04a. Oral-pharyngeal cancer	no		Never Tobacco User	Never Smoker	Never Smokeless user	female	68				KNH	a. Unemployed	b. Primary	b. Not in Union	2	66	no
1077	a. Out-patient	04a. Oral-pharyngeal cancer	yes	11. Hypertension	Former Tobacco User	Former Smoker	Never Smokeless user	male	64	19	25	20	KNH	b. Employed	c. Secondary	a. In Union	1	63	yes
1078	a. Out-patient	04a. Oral-pharyngeal cancer	no		Former Tobacco User	Former Smoker	Never Smokeless user	male	59	20	29	10	KNH	b. Employed	c. Secondary	a. In Union	0	59	yes
1079	a. Out-patient	04a. Oral-pharyngeal cancer	yes	21. Others	Current Tobacco User	Former Smoker	Current Smokeless user	male	74	25	29		KNH	a. Unemployed	a. No formal education	b. Not in Union	1	73	yes		3. 31 to 60 minutes
1080	a. Out-patient	10. Nasopharyngeal cancer	no		Never Tobacco User	Never Smoker	Never Smokeless user	female	60				MTR	b. Employed	b. Primary	a. In Union	3	57	no
1081	a. Out-patient	10. Nasopharyngeal cancer	no		Never Tobacco User	Never Smoker	Never Smokeless user	male	22				KNH	a. Unemployed	c. Secondary	b. Not in Union	2	20	no
1082	b. In-patient	06. Lung cancer	yes	11. Hypertension	Former Tobacco User	Former Smoker	Never Smokeless user	male	70	18	51.75	0.25	KNH	b. Employed	a. No formal education	b. Not in Union	1	69	yes
1083	a. Out-patient	10. Nasopharyngeal cancer	no		Never Tobacco User	Never Smoker	Never Smokeless user	male	40				KNH	b. Employed	d. Post Secondary	a. In Union	0	40	yes
1084	a. Out-patient	06. Lung cancer	no		Never Tobacco User	Never Smoker	Never Smokeless user	female	20				KNH	a. Unemployed	c. Secondary	b. Not in Union	0	20	no
1085	a. Out-patient	04a. Oral-pharyngeal cancer	no		Never Tobacco User	Never Smoker	Never Smokeless user	female	54				KNH	a. Unemployed	b. Primary	a. In Union	2	52	no
1086	a. Out-patient	04a. Oral-pharyngeal cancer	no		Never Tobacco User	Never Smoker	Never Smokeless user	female	35				KNH	b. Employed	d. Post Secondary	b. Not in Union	1	34	no
1087	a. Out-patient	04a. Oral-pharyngeal cancer	no		Never Tobacco User	Never Smoker	Never Smokeless user	female	63				KNH	a. Unemployed	b. Primary	a. In Union	1	62	no
1088	a. Out-patient	04a. Oral-pharyngeal cancer	no		Former Tobacco User	Former Smoker	Never Smokeless user	male	62	18	43.9167	0.0833333	KNH	b. Employed	b. Primary	b. Not in Union	1	61	yes
1089	a. Out-patient	04a. Oral-pharyngeal cancer	no		Former Tobacco User	Former Smoker	Never Smokeless user	male	38			4	KNH	b. Employed	b. Primary	b. Not in Union	0	38	yes
1090	a. Out-patient	10. Nasopharyngeal cancer	no		Never Tobacco User	Never Smoker	Never Smokeless user	female	20				MTR	a. Unemployed	c. Secondary	b. Not in Union	0	20	no
1091	a. Out-patient	01. Myocardial Infarction	yes	10. Diabetes/Endocrine e.g thyroid	Never Tobacco User	Never Smoker	Never Smokeless user	male	70				MTR	a. Unemployed	b. Primary	a. In Union	4	66	yes
1092	a. Out-patient	10. Nasopharyngeal cancer	no		Never Tobacco User	Never Smoker	Never Smokeless user	male	39				MTR	b. Employed	b. Primary	a. In Union	1	38	no
1093	a. Out-patient	04a. Oral-pharyngeal cancer	yes	11. Hypertension	Never Tobacco User	Never Smoker	Never Smokeless user	female	31				MTR	a. Unemployed	d. Post Secondary	b. Not in Union	1	30	no
1094	a. Out-patient	04a. Oral-pharyngeal cancer	no		Never Tobacco User	Never Smoker	Never Smokeless user	female	38				MTR	a. Unemployed	d. Post Secondary	b. Not in Union	1	37	no
1095	a. Out-patient	10. Nasopharyngeal cancer	no		Never Tobacco User	Never Smoker	Never Smokeless user	male	25				KNH	b. Employed	c. Secondary	b. Not in Union	0	25	yes
1096	a. Out-patient	10. Nasopharyngeal cancer	yes	11. Hypertension	Former Tobacco User	Never Smoker	Former Smokeless user	male	48	30	17.8333	0.166667	MTR	b. Employed	b. Primary	a. In Union	1	47	yes
1097	a. Out-patient	04a. Oral-pharyngeal cancer	yes	21. Others	Never Tobacco User	Never Smoker	Never Smokeless user	female	73				MTR	a. Unemployed	a. No formal education	a. In Union	0	73	no
1098	a. Out-patient	04a. Oral-pharyngeal cancer	no		Never Tobacco User	Never Smoker	Never Smokeless user	female	56				KNH	a. Unemployed	b. Primary	a. In Union	2	54	no
1099	a. Out-patient	10. Nasopharyngeal cancer	no		Never Tobacco User	Never Smoker	Never Smokeless user	male	50				KNH	b. Employed	d. Post Secondary	a. In Union	1	49	no
1100	a. Out-patient	10. Nasopharyngeal cancer	no		Never Tobacco User	Never Smoker	Never Smokeless user	female	42				MTR	b. Employed	c. Secondary	b. Not in Union	0	42	no
1101	a. Out-patient	06. Lung cancer	no		Never Tobacco User	Never Smoker	Never Smokeless user	male	53				MTR	b. Employed	c. Secondary	a. In Union	1	52	no
1102	a. Out-patient	04a. Oral-pharyngeal cancer	no		Former Tobacco User	Former Smoker	Never Smokeless user	male	60	25	34.75	0.25	KNH	b. Employed	b. Primary	b. Not in Union	0	60	yes
1103	a. Out-patient	06. Lung cancer	yes	11. Hypertension	Never Tobacco User	Never Smoker	Never Smokeless user	female	51				KNH	a. Unemployed	d. Post Secondary	a. In Union	1	50	no
1104	a. Out-patient	04a. Oral-pharyngeal cancer	yes	10. Diabetes/Endocrine e.g thyroid	Never Tobacco User	Never Smoker	Never Smokeless user	male	61				MTR	b. Employed	c. Secondary	a. In Union	0	61	yes
1105	b. In-patient	07. Chronic bronchitis	no		Former Tobacco User	Former Smoker	Never Smokeless user	male	56			30	ORH	b. Employed	d. Post Secondary	b. Not in Union	1	55	yes
1106	a. Out-patient	05. Laryngeal cancer	no		Former Tobacco User	Former Smoker	Never Smokeless user	male	62	30	31.75	0.25	MTR	b. Employed	b. Primary	a. In Union	0	62	yes
1107	a. Out-patient	06. Lung cancer	no		Former Tobacco User	Former Smoker	Never Smokeless user	male	70	20	22	28	MTR	b. Employed	b. Primary	a. In Union	1	69	no
1108	a. Out-patient	06. Lung cancer	no		Never Tobacco User	Never Smoker	Never Smokeless user	female	55				MTR	b. Employed	b. Primary	a. In Union	5	50	no
1109	b. In-patient	04a. Oral-pharyngeal cancer	no		Never Tobacco User	Never Smoker	Never Smokeless user	male	77				MTR	b. Employed	d. Post Secondary	a. In Union	4	73	yes
1110	a. Out-patient	05. Laryngeal cancer	yes	11. Hypertension	Former Tobacco User	Former Smoker	Never Smokeless user	male	51	22	19	10	KNH	b. Employed	d. Post Secondary	a. In Union	1	50	yes
1111	a. Out-patient	02. Cerebral Vascular Accident (Stroke)	no		Former Tobacco User	Former Smoker	Never Smokeless user	male	64			30	MTR	b. Employed	b. Primary	a. In Union	0	64	yes
1112	b. In-patient	02. Cerebral Vascular Accident (Stroke)	no		Never Tobacco User	Never Smoker	Never Smokeless user	male	53				MTR	b. Employed	c. Secondary	a. In Union	0	53	no
1113	a. Out-patient	02. Cerebral Vascular Accident (Stroke)	no		Never Tobacco User	Never Smoker	Never Smokeless user	male	68				MTR	b. Employed	b. Primary	a. In Union	0	68	no
1114	a. Out-patient	04a. Oral-pharyngeal cancer	no		Never Tobacco User	Never Smoker	Never Smokeless user	male	50				KNH	a. Unemployed	b. Primary	a. In Union	3	47	yes
1115	a. Out-patient	10. Nasopharyngeal cancer	yes	11. Hypertension	Never Tobacco User	Never Smoker	Never Smokeless user	female	67				KNH	a. Unemployed	b. Primary	b. Not in Union	1	66	no
1116	a. Out-patient	10. Nasopharyngeal cancer	no		Never Tobacco User	Never Smoker	Never Smokeless user	male	33				MTR	b. Employed	b. Primary	a. In Union	0	33	yes
1117	a. Out-patient	07. Chronic bronchitis	no		Current Tobacco User	Current Smoker	Never Smokeless user	male	89	16	73		ORH	b. Employed	b. Primary	a. In Union	4	85	yes	3. 31 to 60 minutes		5	yes
1118	a. Out-patient	01. Myocardial Infarction	yes	10. Diabetes/Endocrine e.g thyroid	Former Tobacco User	Former Smoker	Never Smokeless user	male	69	18	49	2	ORH	b. Employed	d. Post Secondary	a. In Union	2	67	yes
1119	a. Out-patient	02. Cerebral Vascular Accident (Stroke)	yes	11. Hypertension	Former Tobacco User	Former Smoker	Never Smokeless user	male	59	15	36	8	ORH	b. Employed	c. Secondary	a. In Union	10	49	yes
1120	b. In-patient	10. Nasopharyngeal cancer	no		Never Tobacco User	Never Smoker	Never Smokeless user	female	92				MTR	a. Unemployed	a. No formal education	b. Not in Union	0	92	no
1121	b. In-patient	04a. Oral-pharyngeal cancer	no		Never Tobacco User	Never Smoker	Never Smokeless user	female	56				MTR	a. Unemployed	c. Secondary	a. In Union	0	56	no
1122	a. Out-patient	10. Nasopharyngeal cancer	no		Former Tobacco User	Former Smoker	Never Smokeless user	male	54	22	28	4	KNH	b. Employed	c. Secondary	a. In Union	2	52	yes
1123	a. Out-patient	10. Nasopharyngeal cancer	no		Former Tobacco User	Former Smoker	Never Smokeless user	male	26				KUT	b. Employed	c. Secondary	a. In Union	0	26	yes
1124	b. In-patient	04a. Oral-pharyngeal cancer	no		Former Tobacco User	Former Smoker	Never Smokeless user	male	45	20	24.5833	0.416667	KNH	b. Employed	b. Primary	a. In Union	1	44	yes
1125	b. In-patient	04a. Oral-pharyngeal cancer	yes	12. HIV	Never Tobacco User	Never Smoker	Never Smokeless user	male	47				KNH	b. Employed	b. Primary	a. In Union	3	44	yes
1126	b. In-patient	02. Cerebral Vascular Accident (Stroke)	yes	11. Hypertension	Never Tobacco User	Never Smoker	Never Smokeless user	female	71				KUT	b. Employed	b. Primary	a. In Union	0	71	no
1127	b. In-patient	09. Tuberculosis	no		Never Tobacco User	Never Smoker	Never Smokeless user	female	53				KUT	a. Unemployed	d. Post Secondary	b. Not in Union	2	51	yes
1128	b. In-patient	03. Peripheral arterial disease	yes	7. Chronic bronchitis	Former Tobacco User	Former Smoker	Never Smokeless user	male	85	15	58	12	ORH	a. Unemployed	a. No formal education	a. In Union	0	85	yes
1129	b. In-patient	04a. Oral-pharyngeal cancer	no		Former Tobacco User	Former Smoker	Never Smokeless user	male	70	15	35	20	ORH	b. Employed	b. Primary	a. In Union	2	68	yes
1130	b. In-patient	07. Chronic bronchitis	no		Current Tobacco User	Current Smoker	Never Smokeless user	male	62	15	47		ORH	b. Employed	c. Secondary	a. In Union	1	61	yes	1. Within 5 minutes		10	no
1131	a. Out-patient	07. Chronic bronchitis	yes	11. Hypertension	Current Tobacco User	Current Smoker	Never Smokeless user	male	84	17	67		ORH	b. Employed	b. Primary	b. Not in Union	0	84	yes	1. Within 5 minutes		10	no
1132	a. Out-patient	10. Nasopharyngeal cancer	no		Never Tobacco User	Never Smoker	Never Smokeless user	male	37				MTR	b. Employed	b. Primary	a. In Union	4	33	yes
1133	a. Out-patient	06. Lung cancer	no		Never Tobacco User	Never Smoker	Never Smokeless user	male	64				MTR	b. Employed	c. Secondary	a. In Union	1	63	yes
1134	b. In-patient	02. Cerebral Vascular Accident (Stroke)	no		Never Tobacco User	Never Smoker	Never Smokeless user	male	53				MTR	b. Employed	c. Secondary	a. In Union	0	53	no
1135	a. Out-patient	10. Nasopharyngeal cancer	yes	11. Hypertension	Former Tobacco User	Former Smoker	Never Smokeless user	male	72			20	MTR	b. Employed	b. Primary	a. In Union	1	71	yes
1136	b. In-patient	10. Nasopharyngeal cancer	no		Never Tobacco User	Never Smoker	Never Smokeless user	female	99				MTR	a. Unemployed	a. No formal education	b. Not in Union	1	98	no
1137	a. Out-patient	05. Laryngeal cancer	no		Former Tobacco User	Former Smoker	Never Smokeless user	male	82	13	9	60	MTR	b. Employed	a. No formal education	a. In Union	1	81	yes
1138	a. Out-patient	06. Lung cancer	yes	10. Diabetes/Endocrine e.g thyroid	Never Tobacco User	Never Smoker	Never Smokeless user	female	54				KNH	a. Unemployed	b. Primary	b. Not in Union	2	52	yes
1139	a. Out-patient	05. Laryngeal cancer	yes	10. Diabetes/Endocrine e.g thyroid	Never Tobacco User	Never Smoker	Never Smokeless user	male	61				KNH	a. Unemployed	c. Secondary	a. In Union	0	61	no
1140	a. Out-patient	10. Nasopharyngeal cancer	no		Never Tobacco User	Never Smoker	Never Smokeless user	female	53				KNH	b. Employed	b. Primary	a. In Union	0	53	no
1141	a. Out-patient	04a. Oral-pharyngeal cancer	no		Never Tobacco User	Never Smoker	Never Smokeless user	male	55				KNH	b. Employed	c. Secondary	a. In Union	0	55	no
1142	a. Out-patient	10. Nasopharyngeal cancer	no		Never Tobacco User	Never Smoker	Never Smokeless user	male	44				KNH	b. Employed	d. Post Secondary	b. Not in Union	1	43	no
1143	b. In-patient	06. Lung cancer	yes	21. Others	Never Tobacco User	Never Smoker	Never Smokeless user	male	53				MTR	b. Employed	c. Secondary	a. In Union	0	53	no
1144	a. Out-patient	02. Cerebral Vascular Accident (Stroke)	no		Never Tobacco User	Never Smoker	Never Smokeless user	male	65				MTR	a. Unemployed	c. Secondary	a. In Union	0	65	yes
1145	a. Out-patient	06. Lung cancer	no		Never Tobacco User	Never Smoker	Never Smokeless user	male	36				MTR	b. Employed	b. Primary	a. In Union	1	35	no
1146	a. Out-patient	02. Cerebral Vascular Accident (Stroke)	no		Never Tobacco User	Never Smoker	Never Smokeless user	female	35				MTR	b. Employed	b. Primary	a. In Union	0	35	no
1147	a. Out-patient	02. Cerebral Vascular Accident (Stroke)	no		Never Tobacco User	Never Smoker	Never Smokeless user	female	28				MTR	a. Unemployed	d. Post Secondary	b. Not in Union	0	28	no
1148	a. Out-patient	05. Laryngeal cancer	no		Former Tobacco User	Former Smoker	Never Smokeless user	male	55	21	25	9	MTR	a. Unemployed	b. Primary	a. In Union	0	55	no
1149	a. Out-patient	02. Cerebral Vascular Accident (Stroke)	no		Never Tobacco User	Never Smoker	Never Smokeless user	male	83				MTR	a. Unemployed	a. No formal education	a. In Union	3	80	no
1150	a. Out-patient	04a. Oral-pharyngeal cancer	yes	11. Hypertension	Never Tobacco User	Never Smoker	Never Smokeless user	female	74				KNH	a. Unemployed	a. No formal education	b. Not in Union	1	73	no
1151	a. Out-patient	10. Nasopharyngeal cancer	no		Never Tobacco User	Never Smoker	Never Smokeless user	male	18				KNH	a. Unemployed	c. Secondary	b. Not in Union	0	18	no
1152	b. In-patient	09. Tuberculosis	yes	12. HIV	Never Tobacco User	Never Smoker	Never Smokeless user	male	35				KUT	b. Employed	c. Secondary	a. In Union	0	35	yes
1153	b. In-patient	10. Nasopharyngeal cancer	no		Never Tobacco User	Never Smoker	Never Smokeless user	female	45				MTR	b. Employed	b. Primary	a. In Union	1	44	no
1154	a. Out-patient	10. Nasopharyngeal cancer	yes	10. Diabetes/Endocrine e.g thyroid	Current Tobacco User	Current Smoker	Never Smokeless user	male	65	20	45		KNH	b. Employed	a. No formal education	a. In Union	1	64	yes				no
1155	b. In-patient	04a. Oral-pharyngeal cancer	yes	11. Hypertension	Former Tobacco User	Former Smoker	Never Smokeless user	male	65	20	40	5	MTR	b. Employed	b. Primary	a. In Union	1	64	yes
1156	a. Out-patient	06. Lung cancer	no		Never Tobacco User	Never Smoker	Never Smokeless user	male	70				MTR	b. Employed	c. Secondary	a. In Union	0	70	no
1157	a. Out-patient	09. Tuberculosis	no		Former Tobacco User	Former Smoker	Never Smokeless user	male	50	14	35.5	0.5	ORH	b. Employed	b. Primary	a. In Union	0	50	yes
1158	b. In-patient	02. Cerebral Vascular Accident (Stroke)	no		Never Tobacco User	Never Smoker	Never Smokeless user	male	45				KUT	b. Employed		a. In Union	0	45	yes
1159	a. Out-patient	07. Chronic bronchitis	yes	10. Diabetes/Endocrine e.g thyroid	Former Tobacco User	Never Smoker	Former Smokeless user	female	62	15	35	12	ORH	a. Unemployed	b. Primary	b. Not in Union	1	61	yes
1160	a. Out-patient	07. Chronic bronchitis	yes	11. Hypertension	Former Tobacco User	Former Smoker	Never Smokeless user	male	58	14	42	2	ORH	b. Employed	d. Post Secondary	a. In Union	0	58	yes
1161	b. In-patient	04a. Oral-pharyngeal cancer	no		Former Tobacco User	Former Smoker	Never Smokeless user	male	47	25	21.5833	0.416667	ORH	b. Employed	c. Secondary	a. In Union	0	47	yes
1162	b. In-patient	04a. Oral-pharyngeal cancer	no		Former Tobacco User	Former Smoker	Never Smokeless user	male	51	15	29	7	ORH	b. Employed	b. Primary	a. In Union	7	44	yes
1163	b. In-patient	04a. Oral-pharyngeal cancer	no		Former Tobacco User	Former Smoker	Never Smokeless user	male	50	20	29.75	0.25	ORH	b. Employed	c. Secondary	a. In Union	0	50	yes
1164	b. In-patient	05. Laryngeal cancer	yes	11. Hypertension	Never Tobacco User	Never Smoker	Never Smokeless user	male	72				KUT	a. Unemployed	b. Primary	a. In Union	1	71	yes
1165	b. In-patient	04a. Oral-pharyngeal cancer	no		Former Tobacco User	Former Smoker	Never Smokeless user	male	49			9	KNH	b. Employed	d. Post Secondary	a. In Union	2	47	yes
1166	b. In-patient	09. Tuberculosis	no		Never Tobacco User	Never Smoker	Never Smokeless user	male	28				KUT	b. Employed	c. Secondary	a. In Union	0	28	no
1167	b. In-patient	09. Tuberculosis	no		Former Tobacco User	Former Smoker	Never Smokeless user	male	24	99	6	99	KUT	b. Employed	b. Primary	b. Not in Union	0	24	yes
1168	b. In-patient	09. Tuberculosis	no		Never Tobacco User	Never Smoker	Never Smokeless user	female	65				KUT	a. Unemployed	b. Primary	a. In Union	0	65	no
1169	b. In-patient	09. Tuberculosis	no		Current Tobacco User	Current Smoker	Never Smokeless user	male	40	99	99		KUT	b. Employed	d. Post Secondary	a. In Union	0	40	yes	2. 6 to 30 minutes		20	yes
1170	b. In-patient	02. Cerebral Vascular Accident (Stroke)	no					female	90				KUT	a. Unemployed	b. Primary	b. Not in Union	0	90	no
1171	a. Out-patient	10. Nasopharyngeal cancer	no		Never Tobacco User	Never Smoker	Never Smokeless user	male	25				KNH	a. Unemployed	d. Post Secondary	a. In Union	1	24	no
1172	a. Out-patient	05. Laryngeal cancer	no		Never Tobacco User	Never Smoker	Never Smokeless user	male	49				KNH	b. Employed	d. Post Secondary	b. Not in Union	5	44	no
1173	a. Out-patient	10. Nasopharyngeal cancer	no		Never Tobacco User	Never Smoker	Never Smokeless user	male	50				KNH	a. Unemployed	c. Secondary	a. In Union	1	49	no
1174	a. Out-patient	06. Lung cancer	yes	8. Emphysema	Former Tobacco User	Former Smoker	Never Smokeless user	male	80	28	42	10	KNH	a. Unemployed	c. Secondary	b. Not in Union	1	79	yes
1175	a. Out-patient	10. Nasopharyngeal cancer	no		Never Tobacco User	Never Smoker	Never Smokeless user	female	25				KNH	a. Unemployed	d. Post Secondary	b. Not in Union	2	23	no
1176	a. Out-patient	10. Nasopharyngeal cancer	yes	11. Hypertension	Never Tobacco User	Never Smoker	Never Smokeless user	male	49				KNH	b. Employed	c. Secondary	a. In Union	0	49	yes
1177	a. Out-patient	04a. Oral-pharyngeal cancer	no		Never Tobacco User	Never Smoker	Never Smokeless user	female	59				KNH	a. Unemployed	b. Primary	b. Not in Union	1	58	no
1178	a. Out-patient	05. Laryngeal cancer	no		Never Tobacco User	Never Smoker	Never Smokeless user	male	55				KNH	b. Employed	d. Post Secondary	a. In Union	3	52	yes
1179	a. Out-patient	06. Lung cancer	yes	11. Hypertension	Former Tobacco User	Former Smoker	Never Smokeless user	male	79	17	19	43	MTR	a. Unemployed	d. Post Secondary	a. In Union	1	78	yes
1180	a. Out-patient	05. Laryngeal cancer	no		Former Tobacco User	Former Smoker	Never Smokeless user	male	70	25	25	20	KNH	a. Unemployed	b. Primary	a. In Union	0	70	yes
1181	a. Out-patient	04a. Oral-pharyngeal cancer	no		Former Tobacco User	Former Smoker	Never Smokeless user	male	20	16	3.58333	0.416667	KNH	b. Employed	d. Post Secondary	b. Not in Union	0	20	yes
1182	a. Out-patient	04a. Oral-pharyngeal cancer	yes	11. Hypertension	Never Tobacco User	Never Smoker	Never Smokeless user	female	77				KNH	a. Unemployed	b. Primary	a. In Union	1	76	no
1183	a. Out-patient	04a. Oral-pharyngeal cancer	no		Never Tobacco User	Never Smoker	Never Smokeless user	male	46				KNH	b. Employed	b. Primary	a. In Union	1	45	yes
1184	a. Out-patient	10. Nasopharyngeal cancer	no		Never Tobacco User	Never Smoker	Never Smokeless user	male	43				MTR	b. Employed	c. Secondary	a. In Union	0	43	no
1185	a. Out-patient	04a. Oral-pharyngeal cancer	no		Never Tobacco User	Never Smoker	Never Smokeless user	male	45				MTR	b. Employed	d. Post Secondary	a. In Union	1	44	no
1186	a. Out-patient	04a. Oral-pharyngeal cancer	no		Former Tobacco User	Former Smoker	Never Smokeless user	male	49	15	33.75	0.25	MTR	b. Employed	c. Secondary	a. In Union	0	49	yes
1187	a. Out-patient	06. Lung cancer	no		Former Tobacco User	Former Smoker	Former Smokeless user	male	57	19	3	35	KNH	b. Employed	b. Primary	a. In Union	5	52	yes
1188	a. Out-patient	10. Nasopharyngeal cancer	yes	11. Hypertension	Never Tobacco User	Never Smoker	Never Smokeless user	female	54				KNH	a. Unemployed	b. Primary	a. In Union	1	53	no
1189	a. Out-patient	10. Nasopharyngeal cancer	no		Never Tobacco User		Never Smokeless user	male	23				MTR	a. Unemployed	d. Post Secondary	b. Not in Union	2	21	no
1190	a. Out-patient	10. Nasopharyngeal cancer	no		Never Tobacco User	Never Smoker	Never Smokeless user	male	68				MTR	a. Unemployed	d. Post Secondary	a. In Union	1	67	yes
1191	b. In-patient	04a. Oral-pharyngeal cancer	no		Current Tobacco User	Current Smoker	Never Smokeless user	male	69	16	53		KNH	b. Employed	c. Secondary	a. In Union	1	68	yes				yes
1192	a. Out-patient	10. Nasopharyngeal cancer	yes	11. Hypertension	Former Tobacco User	Former Smoker	Never Smokeless user	male	58	18	30	10	KNH	a. Unemployed	a. No formal education	a. In Union	0	58	yes
1193	a. Out-patient	10. Nasopharyngeal cancer	no		Former Tobacco User	Former Smoker	Former Smokeless user	male	72	22	20	30	KNH	a. Unemployed	b. Primary	a. In Union	1	71	yes
1194	a. Out-patient	04a. Oral-pharyngeal cancer	no		Former Tobacco User	Former Smoker	Never Smokeless user	male	72	24	8	40	KNH	b. Employed	b. Primary	a. In Union	0	72	yes
1195	a. Out-patient	10. Nasopharyngeal cancer	no		Never Tobacco User	Never Smoker	Never Smokeless user	female	72				KNH	a. Unemployed	b. Primary	b. Not in Union	1	71	no
1196	a. Out-patient	06. Lung cancer	no		Never Tobacco User	Never Smoker	Never Smokeless user	male	65				MTR	b. Employed	d. Post Secondary	a. In Union	1	64	yes
1197	a. Out-patient	06. Lung cancer	yes	11. Hypertension	Former Tobacco User	Never Smoker	Former Smokeless user	female	76	30	16	30	MTR	a. Unemployed	b. Primary	b. Not in Union	1	75	yes
1198	a. Out-patient	02. Cerebral Vascular Accident (Stroke)	yes	11. Hypertension	Former Tobacco User	Former Smoker	Never Smokeless user	female	47	20	26	1	KUT	b. Employed	b. Primary	b. Not in Union	1	46	yes
1199	a. Out-patient	06. Lung cancer	yes	10. Diabetes/Endocrine e.g thyroid	Former Tobacco User	Former Smoker	Never Smokeless user	male	70	35	33	2	MTR	b. Employed	b. Primary	a. In Union	1	69	yes
1200	b. In-patient	09. Tuberculosis	yes	7. Chronic bronchitis	Never Tobacco User	Never Smoker	Never Smokeless user	female	48				KUT	b. Employed	b. Primary	a. In Union	6	42	no
1201	a. Out-patient	04a. Oral-pharyngeal cancer	no		Former Tobacco User	Former Smoker	Never Smokeless user	male	50	25	23	2	MTR	a. Unemployed	c. Secondary	a. In Union	3	47	no
1202	b. In-patient	02. Cerebral Vascular Accident (Stroke)	yes	11. Hypertension	Never Tobacco User	Never Smoker	Never Smokeless user	female	57				KUT	b. Employed	b. Primary	a. In Union	0	57	yes
1203	b. In-patient	08. Emphysema	yes	12. HIV	Never Tobacco User	Never Smoker	Never Smokeless user	female	60				KUT	b. Employed	d. Post Secondary	b. Not in Union	2	58	no
1204	a. Out-patient	08. Emphysema	no		Former Tobacco User	Former Smoker	Never Smokeless user	female	68	25	42.3333	0.666667	ORH	a. Unemployed	b. Primary	a. In Union	1	67	yes
1205	b. In-patient	02. Cerebral Vascular Accident (Stroke)	yes	11. Hypertension	Former Tobacco User	Former Smoker	Never Smokeless user	male	53	14	37	2	ORH	a. Unemployed	c. Secondary	b. Not in Union	0	53	yes
1206	a. Out-patient	06. Lung cancer	no		Never Tobacco User	Never Smoker	Never Smokeless user	female	18				KNH	a. Unemployed	c. Secondary	b. Not in Union	1	17	yes
1207	a. Out-patient	07. Chronic bronchitis	no		Never Tobacco User	Never Smoker	Never Smokeless user	male	47				MTR	a. Unemployed	c. Secondary	a. In Union	7	40	no
1208	a. Out-patient	07. Chronic bronchitis	no		Former Tobacco User	Former Smoker	Never Smokeless user	female	72	20	46	6	MTR	a. Unemployed	a. No formal education	b. Not in Union	7	65	yes
1209	a. Out-patient	07. Chronic bronchitis	no		Never Tobacco User	Never Smoker	Never Smokeless user	female	18				MTR	a. Unemployed	b. Primary	b. Not in Union	16	2	no
1210	a. Out-patient	07. Chronic bronchitis	no		Never Tobacco User	Never Smoker	Never Smokeless user	female	62				MTR	a. Unemployed	b. Primary	a. In Union	5	57	no
1211	b. In-patient	02. Cerebral Vascular Accident (Stroke)	no		Never Tobacco User	Never Smoker	Never Smokeless user	male	58				KUT	b. Employed	b. Primary	a. In Union	24	34	yes
1212	b. In-patient	02. Cerebral Vascular Accident (Stroke)	no		Never Tobacco User	Never Smoker	Never Smokeless user	female	65				KUT	a. Unemployed	b. Primary	a. In Union	0	65	yes
1213	b. In-patient	07. Chronic bronchitis	no		Never Tobacco User	Never Smoker	Never Smokeless user	female	65				KUT	a. Unemployed	d. Post Secondary	a. In Union	2	63	yes
1214	b. In-patient	02. Cerebral Vascular Accident (Stroke)	no		Never Tobacco User	Never Smoker	Never Smokeless user	female	82				KUT	a. Unemployed	b. Primary	b. Not in Union	0	82	no
1215	b. In-patient	02. Cerebral Vascular Accident (Stroke)	yes	7. Chronic bronchitis	Former Tobacco User	Former Smoker	Never Smokeless user	male	85	27	53	5	ORH	b. Employed	a. No formal education	b. Not in Union	3	82	yes
1216	a. Out-patient	04a. Oral-pharyngeal cancer	no		Never Tobacco User	Never Smoker	Never Smokeless user	female	83				MTR	a. Unemployed	b. Primary	b. Not in Union	1	82	no
1217	b. In-patient	04a. Oral-pharyngeal cancer	no		Former Tobacco User	Former Smoker	Never Smokeless user	male	84	27	53	4	ORH	b. Employed	a. No formal education	a. In Union	2	82	yes
1218	b. In-patient	04a. Oral-pharyngeal cancer	no		Former Tobacco User	Former Smoker	Never Smokeless user	male	68	99	29	5	ORH	b. Employed	b. Primary	a. In Union	2	66	yes
1219	a. Out-patient	07. Chronic bronchitis	yes	11. Hypertension	Current Tobacco User	Current Smoker	Never Smokeless user	male	75	20	55		ORH	b. Employed	b. Primary	a. In Union	1	74	yes	2. 6 to 30 minutes		5	yes
1220	b. In-patient	07. Chronic bronchitis	no		Never Tobacco User	Never Smoker	Never Smokeless user	male	50				ORH	b. Employed	c. Secondary	a. In Union	0	50	yes
1221	a. Out-patient	04a. Oral-pharyngeal cancer	no		Current Tobacco User	Never Smoker	Current Smokeless user	male	35	15	20		MTR	b. Employed	b. Primary	a. In Union	1	34	yes		1. Within 5 minutes
1222	a. Out-patient	10. Nasopharyngeal cancer	no		Never Tobacco User	Never Smoker	Never Smokeless user	female	30				MTR	a. Unemployed	b. Primary	a. In Union	0	30	no
1223	a. Out-patient	04a. Oral-pharyngeal cancer	no		Never Tobacco User	Never Smoker	Never Smokeless user	female	49				MTR	a. Unemployed	c. Secondary	b. Not in Union	2	47	no
1224	a. Out-patient	04a. Oral-pharyngeal cancer	no		Never Tobacco User	Never Smoker	Never Smokeless user	male	60				MTR	b. Employed	c. Secondary	a. In Union	7	53	no
1225	a. Out-patient	06. Lung cancer	yes	11. Hypertension	Never Tobacco User	Never Smoker	Never Smokeless user	female	59				KNH	b. Employed	c. Secondary	a. In Union	0	59	no
1226	b. In-patient	04a. Oral-pharyngeal cancer	no		Former Tobacco User	Former Smoker	Never Smokeless user	female	50	25	10	15	KNH	b. Employed	c. Secondary	b. Not in Union	0	50	yes
1227	b. In-patient	05. Laryngeal cancer	no		Never Tobacco User	Never Smoker	Never Smokeless user	male	42				KNH	b. Employed	b. Primary	a. In Union	0	42	no
1228	a. Out-patient	10. Nasopharyngeal cancer	no		Never Tobacco User	Never Smoker	Never Smokeless user	female	56				KNH	a. Unemployed	d. Post Secondary	a. In Union	0	56	no
1229	a. Out-patient	04a. Oral-pharyngeal cancer	no		Never Tobacco User	Never Smoker	Never Smokeless user	male	65				KNH	b. Employed	b. Primary	a. In Union	6	59	no
1230	a. Out-patient	04a. Oral-pharyngeal cancer	no		Never Tobacco User	Never Smoker	Never Smokeless user	female	34				KNH	b. Employed	c. Secondary	a. In Union	0	34	no
1231	a. Out-patient	04a. Oral-pharyngeal cancer	no		Former Tobacco User	Former Smoker	Never Smokeless user	male	63	25	37	1	KNH	a. Unemployed	c. Secondary	a. In Union	0	63	yes
1232	a. Out-patient	04a. Oral-pharyngeal cancer	no		Never Tobacco User	Never Smoker	Never Smokeless user	female	54				KNH	a. Unemployed	c. Secondary	a. In Union	0	54	no
1233	a. Out-patient	10. Nasopharyngeal cancer	no		Former Tobacco User	Former Smoker	Never Smokeless user	male	66	23	33	10	KNH	b. Employed	c. Secondary	a. In Union	0	66	yes
1234	a. Out-patient	04a. Oral-pharyngeal cancer	no		Former Tobacco User	Former Smoker	Never Smokeless user	male	50	22	27.9167	0.0833333	KNH	b. Employed	c. Secondary	a. In Union	0	50	yes
1235	a. Out-patient	04a. Oral-pharyngeal cancer	no		Former Tobacco User	Former Smoker	Never Smokeless user	male	72	20	32	20	KNH	a. Unemployed	c. Secondary	a. In Union	1	71	yes
1236	b. In-patient	02. Cerebral Vascular Accident (Stroke)	yes	10. Diabetes/Endocrine e.g thyroid	Never Tobacco User	Never Smoker	Never Smokeless user	male	64				MTR	b. Employed	b. Primary	a. In Union	0	64	no
1237	b. In-patient	02. Cerebral Vascular Accident (Stroke)	no		Former Tobacco User	Former Smoker	Never Smokeless user	male	61	24	12	25	MTR	a. Unemployed	c. Secondary	a. In Union	0	61	yes
1238	b. In-patient	02. Cerebral Vascular Accident (Stroke)	yes	11. Hypertension	Never Tobacco User	Never Smoker	Never Smokeless user	male	85				MTR	b. Employed	b. Primary	a. In Union	0	85	no
1239	a. Out-patient	10. Nasopharyngeal cancer	no		Never Tobacco User	Never Smoker	Never Smokeless user	male	48				MTR	b. Employed	c. Secondary	a. In Union	1	47	no
1240	a. Out-patient	06. Lung cancer	no		Former Tobacco User	Former Smoker	Never Smokeless user	male	73			13	KNH	b. Employed	b. Primary	a. In Union	1	72	no
1241	a. Out-patient	04a. Oral-pharyngeal cancer	no		Former Tobacco User	Former Smoker	Never Smokeless user	male	43	22	21		MTR	b. Employed	c. Secondary	b. Not in Union	0	43	yes
1242	a. Out-patient	04a. Oral-pharyngeal cancer	no		Former Tobacco User	Former Smoker	Never Smokeless user	male	68				KNH	a. Unemployed	b. Primary	a. In Union	2	66	yes
1243	a. Out-patient	02. Cerebral Vascular Accident (Stroke)	no		Never Tobacco User	Never Smoker	Never Smokeless user	male	50				MTR	b. Employed	c. Secondary	a. In Union	0	50	yes
1244	a. Out-patient	05. Laryngeal cancer	no		Never Tobacco User	Never Smoker	Never Smokeless user	female	61				KNH	b. Employed	c. Secondary	a. In Union	0	61	no
1245	a. Out-patient	10. Nasopharyngeal cancer	yes	11. Hypertension	Never Tobacco User	Never Smoker	Never Smokeless user	female	53				KNH	a. Unemployed	b. Primary	a. In Union	1	52	no
1246	a. Out-patient	02. Cerebral Vascular Accident (Stroke)	yes	11. Hypertension	Never Tobacco User	Never Smoker	Never Smokeless user	female	52				MTR	a. Unemployed	b. Primary	a. In Union	4	48	no
1247	a. Out-patient	03. Peripheral arterial disease	no		Current Tobacco User	Current Smoker	Never Smokeless user	male	42	16	26		MTR	a. Unemployed	c. Secondary	a. In Union	1	41	yes	1. Within 5 minutes		5	yes
1248	a. Out-patient	04a. Oral-pharyngeal cancer	no		Never Tobacco User	Never Smoker	Never Smokeless user	male	35				KUT	b. Employed	b. Primary	a. In Union	2	33	no
1249	a. Out-patient	05. Laryngeal cancer	yes	10. Diabetes/Endocrine e.g thyroid	Never Tobacco User	Never Smoker	Never Smokeless user	female	66				KNH	b. Employed	b. Primary	a. In Union	2	64	no
1250	b. In-patient	01. Myocardial Infarction	yes	15. Ischemic Heart Disease	Never Tobacco User	Never Smoker	Never Smokeless user	female	49				ORH	b. Employed	b. Primary	a. In Union	2	47	no
1251	a. Out-patient	07. Chronic bronchitis	no		Former Tobacco User	Former Smoker	Never Smokeless user	male	52	15	36	1	ORH	b. Employed	a. No formal education	a. In Union	4	48	yes
1252	b. In-patient	01. Myocardial Infarction	no		Never Tobacco User	Never Smoker	Never Smokeless user	female	43				ORH	b. Employed	c. Secondary	b. Not in Union	4	39	yes
1253	a. Out-patient	10. Nasopharyngeal cancer	yes	11. Hypertension	Former Tobacco User	Former Smoker	Never Smokeless user	male	72	18	44	10	KNH	a. Unemployed	b. Primary	a. In Union	0	72	yes
1254	b. In-patient	06. Lung cancer	yes	11. Hypertension	Never Tobacco User	Never Smoker	Never Smokeless user	female	54				KNH	b. Employed	b. Primary	b. Not in Union	1	53	no
1255	b. In-patient	06. Lung cancer	no		Never Tobacco User	Never Smoker	Never Smokeless user	female	50				KNH	b. Employed	c. Secondary	a. In Union	0	50	no
1256	a. Out-patient	10. Nasopharyngeal cancer	no		Never Tobacco User	Never Smoker	Never Smokeless user	male	30				MTR	b. Employed	c. Secondary	a. In Union	1	29	no
1257	a. Out-patient	05. Laryngeal cancer	no		Never Tobacco User	Never Smoker	Never Smokeless user	male	45				KNH	b. Employed	b. Primary	a. In Union	0	45	yes
1258	b. In-patient	04a. Oral-pharyngeal cancer	yes	11. Hypertension	Never Tobacco User	Never Smoker	Never Smokeless user	male	56				KNH	a. Unemployed	c. Secondary	b. Not in Union	1	55	no
1259	b. In-patient	05. Laryngeal cancer	no		Former Tobacco User	Former Smoker	Never Smokeless user	male	67	25	41.75	0.25	KNH	a. Unemployed	c. Secondary	a. In Union	1	66	yes
1260	b. In-patient	04a. Oral-pharyngeal cancer	yes	21. Others	Former Tobacco User	Former Smoker	Never Smokeless user	male	64	12	51.75	0.25	KNH	a. Unemployed	d. Post Secondary	a. In Union	0	64	yes
1261	b. In-patient	04a. Oral-pharyngeal cancer	yes	12. HIV	Former Tobacco User	Former Smoker	Never Smokeless user	male	55	15	34	6	ORH	b. Employed	c. Secondary	a. In Union	0	55	yes
1262	b. In-patient	04a. Oral-pharyngeal cancer	no		Former Tobacco User	Former Smoker	Never Smokeless user	male	50	14	34	2	ORH	b. Employed	c. Secondary	b. Not in Union	0	50	yes
1263	a. Out-patient	06. Lung cancer	no		Former Tobacco User	Former Smoker	Never Smokeless user	male	58	18	39.5	0.5	KNH	b. Employed	b. Primary	a. In Union	0	58	yes
1264	a. Out-patient	04a. Oral-pharyngeal cancer	no		Never Tobacco User	Never Smoker	Never Smokeless user	female	51				KNH	a. Unemployed	c. Secondary	a. In Union	1	50	no
1265	a. Out-patient	04a. Oral-pharyngeal cancer	no		Never Tobacco User	Never Smoker	Never Smokeless user	female	70				ORH	a. Unemployed	b. Primary	a. In Union	2	68	no
1266	a. Out-patient	05. Laryngeal cancer	no		Former Tobacco User	Former Smoker	Never Smokeless user	male	54	30	23.5	0.5	KNH	a. Unemployed	c. Secondary	a. In Union	1	53	yes
1267	a. Out-patient	06. Lung cancer	no		Former Tobacco User	Former Smoker	Never Smokeless user	male	64	18	31	15	KNH	b. Employed	c. Secondary	a. In Union	0	64	yes
1268	a. Out-patient	04a. Oral-pharyngeal cancer	yes	11. Hypertension	Never Tobacco User	Never Smoker	Never Smokeless user	male	49				KNH	b. Employed	b. Primary	a. In Union	1	48	yes
1269	a. Out-patient	04a. Oral-pharyngeal cancer	no		Former Tobacco User	Former Smoker	Never Smokeless user	male	46	16	15	15	MTR	b. Employed	c. Secondary	a. In Union	1	45	no
1270	a. Out-patient	06. Lung cancer	no		Never Tobacco User	Never Smoker	Never Smokeless user	male	65				MTR	b. Employed	a. No formal education	a. In Union	3	62	no
1271	a. Out-patient	04a. Oral-pharyngeal cancer	no		Former Tobacco User	Never Smoker	Former Smokeless user	male	70	15	23	32	MTR	a. Unemployed	b. Primary	a. In Union	1	69	yes
1272	a. Out-patient	06. Lung cancer	no		Never Tobacco User	Never Smoker	Never Smokeless user	female	70				MTR	a. Unemployed	b. Primary	a. In Union	1	69	no
1273	a. Out-patient	05. Laryngeal cancer	yes	11. Hypertension	Former Tobacco User	Former Smoker	Never Smokeless user	male	55	28	26.5	0.5	KNH	b. Employed	d. Post Secondary	a. In Union	0	55	yes
1274	a. Out-patient	03. Peripheral arterial disease	yes	10. Diabetes/Endocrine e.g thyroid	Never Tobacco User	Never Smoker	Never Smokeless user	female	50				MTR	b. Employed	a. No formal education	a. In Union	3	47	no
1275	a. Out-patient	04a. Oral-pharyngeal cancer	no		Former Tobacco User	Never Smoker	Former Smokeless user	male	36	15	20.8333	0.166667	MTR	b. Employed	b. Primary	a. In Union	1	35	yes
1276	b. In-patient	02. Cerebral Vascular Accident (Stroke)	no		Never Tobacco User	Never Smoker	Never Smokeless user	male	55				KUT	b. Employed	d. Post Secondary	a. In Union	0	55	no
1277	b. In-patient	02. Cerebral Vascular Accident (Stroke)	no		Never Tobacco User	Never Smoker	Never Smokeless user	female	75				KUT	a. Unemployed	b. Primary	a. In Union	1	74	no
1278	b. In-patient	09. Tuberculosis	no		Former Tobacco User	Former Smoker	Former Smokeless user	male	28			2	KUT	a. Unemployed	d. Post Secondary	b. Not in Union	0	28	yes
1279	b. In-patient	02. Cerebral Vascular Accident (Stroke)	no					male	52				KUT	b. Employed	b. Primary	a. In Union	0	52	no
1280	a. Out-patient	01. Myocardial Infarction	no		Never Tobacco User	Never Smoker	Never Smokeless user	female	45				MTR	b. Employed	c. Secondary	b. Not in Union	0	45	no
1281	a. Out-patient	04a. Oral-pharyngeal cancer	yes	8. Emphysema	Former Tobacco User	Former Smoker	Never Smokeless user	male	52	26	16	10	KNH	b. Employed	a. No formal education	a. In Union	0	52	yes
1282	a. Out-patient	02. Cerebral Vascular Accident (Stroke)	yes	10. Diabetes/Endocrine e.g thyroid	Former Tobacco User	Former Smoker	Never Smokeless user	male	74			30	MTR	b. Employed	b. Primary	a. In Union	2	72	yes
1283	a. Out-patient	10. Nasopharyngeal cancer	no		Never Tobacco User	Never Smoker	Never Smokeless user	male	35				KNH	b. Employed	c. Secondary	a. In Union	0	35	yes
1284	a. Out-patient	02. Cerebral Vascular Accident (Stroke)	yes	11. Hypertension	Never Tobacco User	Never Smoker	Never Smokeless user	male	63				MTR	b. Employed	b. Primary	a. In Union	0	63	yes
1285	a. Out-patient	04a. Oral-pharyngeal cancer	no		Never Tobacco User	Never Smoker	Never Smokeless user	female	50				KNH	b. Employed	b. Primary	a. In Union	1	49	no
1286	a. Out-patient	04a. Oral-pharyngeal cancer	no		Never Tobacco User	Never Smoker	Never Smokeless user	male	27				KNH	b. Employed	b. Primary	b. Not in Union	2	25	yes
1287	a. Out-patient	04a. Oral-pharyngeal cancer	no		Never Tobacco User	Never Smoker	Never Smokeless user	female	62				KNH	a. Unemployed	b. Primary	a. In Union	0	62	no
1288	a. Out-patient	06. Lung cancer	no		Never Tobacco User	Never Smoker	Never Smokeless user	female	18				MTR	a. Unemployed	c. Secondary	b. Not in Union	0	18	no
1289	a. Out-patient	10. Nasopharyngeal cancer	no		Never Tobacco User	Never Smoker	Never Smokeless user	male	45				KNH	b. Employed	c. Secondary	a. In Union	5	40	no
1290	a. Out-patient	04a. Oral-pharyngeal cancer	no		Never Tobacco User	Never Smoker	Never Smokeless user	female	26				KNH	b. Employed	b. Primary	a. In Union	1	25	no
1291	a. Out-patient	04a. Oral-pharyngeal cancer	yes	11. Hypertension	Current Tobacco User	Current Smoker	Never Smokeless user	male	69	20	49		KNH	a. Unemployed	c. Secondary	a. In Union	0	69	yes	2. 6 to 30 minutes		9	no
1292	b. In-patient	04a. Oral-pharyngeal cancer	no		Never Tobacco User	Never Smoker	Never Smokeless user	male	47				ORH	b. Employed	b. Primary	a. In Union	2	45	yes
1293	b. In-patient	05. Laryngeal cancer	no		Former Tobacco User	Former Smoker	Never Smokeless user	male	72	20	38	14	MTR	a. Unemployed	c. Secondary	a. In Union	2	70	yes
1294	a. Out-patient	07. Chronic bronchitis	yes	11. Hypertension	Former Tobacco User	Former Smoker	Never Smokeless user	male	72	14	56	2	ORH	b. Employed	b. Primary	a. In Union	3	69	yes
1295	a. Out-patient	06. Lung cancer	no		Never Tobacco User	Never Smoker	Never Smokeless user	male	65				MTR	b. Employed	d. Post Secondary	a. In Union	0	65	yes
1296	a. Out-patient	10. Nasopharyngeal cancer	no		Former Tobacco User	Former Smoker	Never Smokeless user	male	50	20	15	15	MTR	b. Employed	c. Secondary	a. In Union	0	50	yes
1297	a. Out-patient	10. Nasopharyngeal cancer	no		Current Tobacco User	Current Smoker	Never Smokeless user	male	50	20	30		KNH	a. Unemployed	b. Primary	a. In Union	0	50	yes	1. Within 5 minutes		10	no
1298	a. Out-patient	10. Nasopharyngeal cancer	yes	11. Hypertension	Former Tobacco User	Former Smoker	Never Smokeless user	male	51			20	MTR	b. Employed	c. Secondary	a. In Union	0	51	yes
1299	b. In-patient	05. Laryngeal cancer	no		Never Tobacco User	Never Smoker	Never Smokeless user	male	63				KNH	a. Unemployed		a. In Union	0	63	no
1300	a. Out-patient	10. Nasopharyngeal cancer	no		Current Tobacco User	Current Smoker	Former Smokeless user	male	52	20	22		MTR	a. Unemployed	c. Secondary	a. In Union	1	51	yes	1. Within 5 minutes		5	yes
1301	a. Out-patient	10. Nasopharyngeal cancer	yes	11. Hypertension	Never Tobacco User	Never Smoker	Never Smokeless user	male	56				KNH	b. Employed	c. Secondary	a. In Union	0	56	yes
1302	b. In-patient	01. Myocardial Infarction	no		Never Tobacco User	Never Smoker	Never Smokeless user	male	35				KUT	b. Employed	d. Post Secondary	a. In Union	0	35	yes
1303	b. In-patient	02. Cerebral Vascular Accident (Stroke)	no		Never Tobacco User	Never Smoker	Never Smokeless user	male	42				KUT	a. Unemployed	b. Primary	b. Not in Union	0	42	no
1304	a. Out-patient	06. Lung cancer	no		Never Tobacco User	Never Smoker	Never Smokeless user	female	61				MTR	a. Unemployed	b. Primary	b. Not in Union	0	61	no
1305	a. Out-patient	04a. Oral-pharyngeal cancer	no		Former Tobacco User	Former Smoker	Never Smokeless user	male	40			2	KNH	b. Employed	c. Secondary	a. In Union	1	39	yes
1306	a. Out-patient	04a. Oral-pharyngeal cancer	no		Never Tobacco User	Never Smoker	Never Smokeless user	female	32				KNH	a. Unemployed	b. Primary	b. Not in Union	1	31	yes
1307	a. Out-patient	10. Nasopharyngeal cancer	yes	10. Diabetes/Endocrine e.g thyroid	Former Tobacco User	Former Smoker	Never Smokeless user	male	57	20	17	20	KNH	b. Employed	b. Primary	a. In Union	1	56	yes
1308	b. In-patient	05. Laryngeal cancer	no		Former Tobacco User	Former Smoker	Never Smokeless user	male	60	17	42.3333	0.666667	KUT	b. Employed	d. Post Secondary	a. In Union	1	59	yes
1309	b. In-patient	04a. Oral-pharyngeal cancer	no		Never Tobacco User	Never Smoker	Never Smokeless user	female	68				KUT	a. Unemployed	b. Primary	a. In Union	0	68	no
1310	b. In-patient	04a. Oral-pharyngeal cancer	no		Never Tobacco User	Never Smoker	Never Smokeless user	female	78				KUT	a. Unemployed	b. Primary	a. In Union	2	76	no
1311	b. In-patient	04a. Oral-pharyngeal cancer	no		Never Tobacco User	Never Smoker	Never Smokeless user	male	38				KUT	a. Unemployed	b. Primary	a. In Union	2	36	no
1312	b. In-patient	05. Laryngeal cancer	no		Former Tobacco User	Former Smoker	Never Smokeless user	male	52	19	32.5	0.5	KNH	b. Employed	b. Primary	a. In Union	0	52	yes
1313	b. In-patient	05. Laryngeal cancer	no		Current Tobacco User	Current Smoker	Never Smokeless user	male	57	20	37		ORH	b. Employed	c. Secondary	b. Not in Union	2	55	yes				no
1314	b. In-patient	08. Emphysema	no		Current Tobacco User	Current Smoker	Never Smokeless user	male	69	25	44		ORH	b. Employed	c. Secondary	a. In Union	1	68	yes				yes
1315	a. Out-patient	02. Cerebral Vascular Accident (Stroke)	no		Never Tobacco User	Never Smoker	Never Smokeless user	male	70				ORH	b. Employed	c. Secondary	a. In Union	3	67	yes
1316	b. In-patient	05. Laryngeal cancer	no		Former Tobacco User	Former Smoker	Never Smokeless user	male	67	25	41.25	0.75	KNH	a. Unemployed	c. Secondary	a. In Union	1	66	yes
1317	b. In-patient	05. Laryngeal cancer	yes	11. Hypertension	Never Tobacco User	Never Smoker	Never Smokeless user	male	56				KNH	b. Employed	b. Primary	b. Not in Union	1	55	no
1318	b. In-patient	07. Chronic bronchitis	no		Former Tobacco User	Former Smoker	Never Smokeless user	male	58	16	41.5	0.5	ORH	b. Employed	a. No formal education	a. In Union	5	53	yes
1319	a. Out-patient	06. Lung cancer	yes	21. Others	Never Tobacco User	Never Smoker	Never Smokeless user	male	22				KNH	a. Unemployed	d. Post Secondary	b. Not in Union	0	22	yes
1320	a. Out-patient	06. Lung cancer	no		Never Tobacco User	Never Smoker	Never Smokeless user	female	48				KNH	b. Employed	b. Primary	a. In Union	0	48	no
1321	b. In-patient	06. Lung cancer	no		Never Tobacco User	Never Smoker	Never Smokeless user	female	69				KNH	a. Unemployed	b. Primary	a. In Union	0	69	no
1322	a. Out-patient	10. Nasopharyngeal cancer	no		Never Tobacco User	Never Smoker	Never Smokeless user	female	43				MTR	a. Unemployed	c. Secondary	a. In Union	0	43	no
1323	a. Out-patient	04a. Oral-pharyngeal cancer	yes	11. Hypertension	Former Tobacco User	Former Smoker	Never Smokeless user	male	60			3	KNH	a. Unemployed	c. Secondary	a. In Union	1	59	yes
1324	a. Out-patient	06. Lung cancer	no		Never Tobacco User	Never Smoker	Never Smokeless user	male	43				KNH	b. Employed	d. Post Secondary	a. In Union	1	42	yes
1325	a. Out-patient	05. Laryngeal cancer	no		Never Tobacco User	Never Smoker	Never Smokeless user	male	55				KNH	b. Employed	d. Post Secondary	a. In Union	3	52	yes
1326	a. Out-patient	04a. Oral-pharyngeal cancer	no		Never Tobacco User	Never Smoker	Never Smokeless user	male	78				KNH	b. Employed	a. No formal education	a. In Union	2	76	no
1327	a. Out-patient	04a. Oral-pharyngeal cancer	no		Never Tobacco User	Never Smoker	Never Smokeless user	female	57				KNH	b. Employed	d. Post Secondary	a. In Union	0	57	yes
1328	a. Out-patient	10. Nasopharyngeal cancer	no		Never Tobacco User	Never Smoker	Never Smokeless user	female	39				KNH	b. Employed	c. Secondary	a. In Union	0	39	yes
1329	a. Out-patient	05. Laryngeal cancer	no		Never Tobacco User	Never Smoker	Never Smokeless user	female	38				MTR	b. Employed	b. Primary	a. In Union	0	38	yes
1330	a. Out-patient	04a. Oral-pharyngeal cancer	no		Never Tobacco User	Never Smoker	Never Smokeless user	female	32				KNH	b. Employed	d. Post Secondary	a. In Union	7	25	no
1331	a. Out-patient	06. Lung cancer	yes	10. Diabetes/Endocrine e.g thyroid	Former Tobacco User	Never Smoker	Former Smokeless user	female	78	30	28	20	MTR	a. Unemployed	a. No formal education	b. Not in Union	0	78	no
1332	a. Out-patient	04b. Oesophagus cancer	no		Current Tobacco User	Current Smoker	Never Smokeless user	female	65	30	35		MTR	a. Unemployed	b. Primary	a. In Union	1	64	yes	2. 6 to 30 minutes		10	yes
1333	a. Out-patient	04a. Oral-pharyngeal cancer	no		Never Tobacco User	Never Smoker	Never Smokeless user	female	39				MTR	b. Employed	d. Post Secondary	a. In Union	0	39	no
1334	a. Out-patient	04a. Oral-pharyngeal cancer	no		Current Tobacco User	Never Smoker	Current Smokeless user	female	60	99	99		MTR	a. Unemployed	b. Primary	a. In Union	0	60	no		3. 31 to 60 minutes
1335	a. Out-patient	04a. Oral-pharyngeal cancer	no		Former Tobacco User	Former Smoker	Never Smokeless user	male	50	23	17	10	KNH	b. Employed	c. Secondary	a. In Union	0	50	yes
1336	a. Out-patient	10. Nasopharyngeal cancer	yes	11. Hypertension	Never Tobacco User	Never Smoker	Never Smokeless user	female	67				KNH	a. Unemployed	c. Secondary	b. Not in Union	2	65	yes
1337	a. Out-patient	04a. Oral-pharyngeal cancer	no		Never Tobacco User	Never Smoker	Never Smokeless user	male	56				MTR	b. Employed	c. Secondary	a. In Union	0	56	no
1338	a. Out-patient	04a. Oral-pharyngeal cancer	no		Never Tobacco User	Never Smoker	Never Smokeless user	male	60				MTR	b. Employed	a. No formal education	a. In Union	1	59	no
1339	a. Out-patient	05. Laryngeal cancer	no		Former Tobacco User	Former Smoker	Never Smokeless user	male	53	25	23	5	ORH	b. Employed	b. Primary	a. In Union	2	51	yes
1340	b. In-patient	06. Lung cancer	yes	11. Hypertension	Former Tobacco User	Former Smoker	Former Smokeless user	male	36	28	4	4	KNH	b. Employed	d. Post Secondary	a. In Union	0	36	no
1341	a. Out-patient	05. Laryngeal cancer	no		Never Tobacco User	Never Smoker	Never Smokeless user	male	32				KNH	b. Employed	d. Post Secondary	a. In Union	0	32	yes
1342	a. Out-patient	04b. Oesophagus cancer	no		Never Tobacco User	Never Smoker	Never Smokeless user	female	34				MTR	a. Unemployed	b. Primary	a. In Union	0	34	no
1343	a. Out-patient	04a. Oral-pharyngeal cancer	no		Current Tobacco User	Current Smoker	Former Smokeless user	male	62	99	99		MTR	b. Employed	d. Post Secondary	a. In Union	0	62	yes	1. Within 5 minutes		20	yes
1344	a. Out-patient	04a. Oral-pharyngeal cancer	yes	10. Diabetes/Endocrine e.g thyroid	Never Tobacco User	Never Smoker	Never Smokeless user	female	63				KNH	a. Unemployed	d. Post Secondary	b. Not in Union	1	62	no
1345	a. Out-patient	04a. Oral-pharyngeal cancer	no		Never Tobacco User	Never Smoker	Never Smokeless user	female	42				KNH	b. Employed	c. Secondary	a. In Union	0	42	no
1346	b. In-patient	04a. Oral-pharyngeal cancer	no		Never Tobacco User	Never Smoker	Never Smokeless user	female	70				ORH	b. Employed	b. Primary	a. In Union	2	68	no
1347	b. In-patient	02. Cerebral Vascular Accident (Stroke)	yes	10. Diabetes/Endocrine e.g thyroid	Never Tobacco User	Never Smoker	Never Smokeless user	female	77				ORH	b. Employed	b. Primary	a. In Union	0	77	no
1348	b. In-patient	04a. Oral-pharyngeal cancer	no		Former Tobacco User	Former Smoker	Never Smokeless user	male	53	16	36	1	ORH	b. Employed	b. Primary	a. In Union	1	52	yes
1349	a. Out-patient	04a. Oral-pharyngeal cancer	yes	10. Diabetes/Endocrine e.g thyroid	Former Tobacco User	Former Smoker	Never Smokeless user	male	76				KNH	a. Unemployed	b. Primary	a. In Union	0	76	yes
1350	a. Out-patient	04a. Oral-pharyngeal cancer	yes	10. Diabetes/Endocrine e.g thyroid	Never Tobacco User	Never Smoker	Never Smokeless user	female	66				KNH	a. Unemployed	b. Primary	b. Not in Union	0	66	no
1351	a. Out-patient	04a. Oral-pharyngeal cancer	no		Current Tobacco User	Never Smoker	Current Smokeless user	male	78	40	38		MTR	b. Employed	b. Primary	a. In Union	0	78	yes		1. Within 5 minutes
1352	b. In-patient	04a. Oral-pharyngeal cancer	no		Never Tobacco User	Never Smoker	Never Smokeless user	female	60				KNH	b. Employed	b. Primary	a. In Union	1	59	no
1353	b. In-patient	04a. Oral-pharyngeal cancer	yes	12. HIV	Never Tobacco User	Never Smoker	Never Smokeless user	female	40				KNH	a. Unemployed	b. Primary	b. Not in Union	1	39	no
1354	b. In-patient	04a. Oral-pharyngeal cancer	no		Never Tobacco User	Never Smoker	Never Smokeless user	female	55				KNH	a. Unemployed	b. Primary	a. In Union	0	55	no
1355	a. Out-patient	04a. Oral-pharyngeal cancer	yes	10. Diabetes/Endocrine e.g thyroid	Never Tobacco User	Never Smoker	Never Smokeless user	male	67				KNH	a. Unemployed	b. Primary	a. In Union	1	66	yes
1356	a. Out-patient	04a. Oral-pharyngeal cancer	no		Never Tobacco User	Never Smoker	Never Smokeless user	male	77				KNH	b. Employed	c. Secondary	a. In Union	1	76	yes
1357	a. Out-patient	10. Nasopharyngeal cancer	no		Never Tobacco User	Never Smoker	Never Smokeless user	female	54				MTR	a. Unemployed	b. Primary	b. Not in Union	12	42	yes
1358	a. Out-patient	04a. Oral-pharyngeal cancer	no		Current Tobacco User	Current Smoker	Never Smokeless user	male	77	40	37		MTR	a. Unemployed	b. Primary	a. In Union	1	76	yes				no
1359	a. Out-patient	04a. Oral-pharyngeal cancer	no		Former Tobacco User	Former Smoker	Never Smokeless user	male	70	20	48	2	MTR	b. Employed	b. Primary	a. In Union	0	70	yes
1360	a. Out-patient	04b. Oesophagus cancer	no		Never Tobacco User	Never Smoker	Never Smokeless user	female	49				MTR	b. Employed	c. Secondary	a. In Union	0	49	no
1361	b. In-patient	04a. Oral-pharyngeal cancer	no		Never Tobacco User	Never Smoker	Never Smokeless user	male	37				MTR	b. Employed	d. Post Secondary	a. In Union	0	37	no
1362	a. Out-patient	04a. Oral-pharyngeal cancer	no		Former Tobacco User	Former Smoker	Never Smokeless user	male	52	18	33.4167	0.583333	MTR	b. Employed	c. Secondary	a. In Union	1	51	yes
1363	a. Out-patient	04a. Oral-pharyngeal cancer	no		Former Tobacco User	Former Smoker	Never Smokeless user	male	41			1	KNH	b. Employed	b. Primary	b. Not in Union	1	40	yes
1364	a. Out-patient	04a. Oral-pharyngeal cancer	yes	12. HIV	Former Tobacco User	Former Smoker	Never Smokeless user	female	40	20	3	17	KNH	a. Unemployed	b. Primary	a. In Union	0	40	yes
1365	b. In-patient	02. Cerebral Vascular Accident (Stroke)	yes	11. Hypertension	Former Tobacco User	Former Smoker	Never Smokeless user	male	97	20	76	1	ORH	a. Unemployed	b. Primary	b. Not in Union	4	93	yes
1366	b. In-patient	04a. Oral-pharyngeal cancer	no		Former Tobacco User	Former Smoker	Never Smokeless user	male	48	23	24	1	ORH	b. Employed	c. Secondary	a. In Union	1	47	yes
1367	a. Out-patient	04a. Oral-pharyngeal cancer	no		Former Tobacco User	Never Smoker	Former Smokeless user	male	20			1	KUT	b. Employed	c. Secondary	b. Not in Union	1	19	yes
1368	b. In-patient	10. Nasopharyngeal cancer	no		Former Tobacco User	Former Smoker	Never Smokeless user	male	53	30	21	2	KUT	a. Unemployed	c. Secondary	a. In Union	0	53	yes
1369	a. Out-patient	04a. Oral-pharyngeal cancer	no		Never Tobacco User	Never Smoker	Never Smokeless user	female	73				KUT	a. Unemployed	b. Primary	b. Not in Union	1	72	no
1370	a. Out-patient	06. Lung cancer	yes	2. Cerebral Vascular Accident (Stroke)	Never Tobacco User	Never Smoker	Never Smokeless user	female	74				KUT	a. Unemployed	b. Primary	b. Not in Union	0	74	yes
1371	b. In-patient	09. Tuberculosis	yes	12. HIV	Never Tobacco User	Never Smoker	Never Smokeless user	female	46				KUT	b. Employed	c. Secondary	b. Not in Union	0	46	yes
1372	b. In-patient	04a. Oral-pharyngeal cancer	no		Never Tobacco User	Never Smoker	Never Smokeless user	female	60				KNH	b. Employed	c. Secondary	a. In Union	0	60	no
1373	b. In-patient	10. Nasopharyngeal cancer	yes	2. Cerebral Vascular Accident (Stroke)	Former Tobacco User	Former Smoker	Never Smokeless user	male	64	23	37	4	KNH	a. Unemployed	c. Secondary	a. In Union	1	63	yes
1374	b. In-patient	05. Laryngeal cancer	no		Former Tobacco User	Former Smoker	Never Smokeless user	male	60	20	33	7	KNH	b. Employed	b. Primary	a. In Union	1	59	yes
1375	a. Out-patient	06. Lung cancer	no		Never Tobacco User	Never Smoker	Never Smokeless user	female	30				KNH	b. Employed	d. Post Secondary	b. Not in Union	0	30	yes
1376	b. In-patient	04a. Oral-pharyngeal cancer	yes	12. HIV	Never Tobacco User	Never Smoker	Never Smokeless user	female	59				KNH	b. Employed	a. No formal education	b. Not in Union	0	59	no
1377	b. In-patient	04a. Oral-pharyngeal cancer	no		Never Tobacco User	Never Smoker	Never Smokeless user	female	70				KNH	a. Unemployed	b. Primary	b. Not in Union	3	67	no
1378	b. In-patient	04a. Oral-pharyngeal cancer	no		Never Tobacco User	Never Smoker	Never Smokeless user	female	38				KNH	a. Unemployed	c. Secondary	a. In Union	0	38	yes
1379	b. In-patient	04a. Oral-pharyngeal cancer	no		Former Tobacco User	Never Smoker	Former Smokeless user	male	75			30	MTR	b. Employed	d. Post Secondary	a. In Union	0	75	yes
1380	b. In-patient	04a. Oral-pharyngeal cancer	no		Never Tobacco User	Never Smoker	Never Smokeless user	female	52				MTR	a. Unemployed	b. Primary	a. In Union	0	52	no
1381	b. In-patient	04a. Oral-pharyngeal cancer	no		Former Tobacco User	Former Smoker	Never Smokeless user	male	55	20	32	3	MTR	a. Unemployed	c. Secondary	a. In Union	0	55	yes
1382	b. In-patient	05. Laryngeal cancer	yes	11. Hypertension	Former Tobacco User	Former Smoker	Never Smokeless user	male	72	20	37	15	MTR	b. Employed	c. Secondary	b. Not in Union	0	72	yes
1383	b. In-patient	04a. Oral-pharyngeal cancer	no		Former Tobacco User	Former Smoker	Never Smokeless user	male	59	18	11	30	MTR	a. Unemployed	b. Primary	b. Not in Union	0	59	yes
1384	b. In-patient	04a. Oral-pharyngeal cancer	no		Former Tobacco User	Former Smoker	Never Smokeless user	male	40	18	19	3	MTR	b. Employed	d. Post Secondary	a. In Union	0	40	yes
1385	b. In-patient	04a. Oral-pharyngeal cancer	no		Former Tobacco User	Former Smoker	Never Smokeless user	male	68	20	47.25	0.75	ORH	b. Employed	b. Primary	a. In Union	1	67	yes
1386	a. Out-patient	04a. Oral-pharyngeal cancer	yes	20. Autoimmune Diseases	Never Tobacco User	Never Smoker	Never Smokeless user	female	62				KNH	a. Unemployed	b. Primary	a. In Union	1	61	no
1387	a. Out-patient	10. Nasopharyngeal cancer	no		Former Tobacco User	Former Smoker	Never Smokeless user	male	40	18	20	2	KNH	a. Unemployed	b. Primary	b. Not in Union	1	39	yes
1388	a. Out-patient	04a. Oral-pharyngeal cancer	no		Never Tobacco User	Never Smoker	Never Smokeless user	female	77				KNH	a. Unemployed	b. Primary	b. Not in Union	0	77	no
1389	a. Out-patient	04b. Oesophagus cancer	no		Never Tobacco User	Never Smoker	Never Smokeless user	male	35				KNH	b. Employed	d. Post Secondary	a. In Union	0	35	yes
1390	a. Out-patient	04a. Oral-pharyngeal cancer	no		Never Tobacco User	Never Smoker	Never Smokeless user	male	61				KNH	b. Employed	c. Secondary	a. In Union	0	61	no
1391	a. Out-patient	04a. Oral-pharyngeal cancer	yes	10. Diabetes/Endocrine e.g thyroid	Never Tobacco User	Never Smoker	Never Smokeless user	female	66				KNH	b. Employed	b. Primary	b. Not in Union	1	65	no
1392	a. Out-patient	04a. Oral-pharyngeal cancer	yes	11. Hypertension	Never Tobacco User	Never Smoker	Never Smokeless user	female	66				KNH	b. Employed	b. Primary	a. In Union	0	66	yes
1393	b. In-patient	07. Chronic bronchitis	no		Current Tobacco User	Current Smoker	Never Smokeless user	male	73	17	56		ORH	b. Employed	a. No formal education	a. In Union	2	71	yes	2. 6 to 30 minutes		10	no
1394	a. Out-patient	04b. Oesophagus cancer	no		Never Tobacco User	Never Smoker	Never Smokeless user	male	61				MTR	b. Employed	b. Primary	a. In Union	1	60	no
1395	a. Out-patient	04b. Oesophagus cancer	no		Never Tobacco User	Never Smoker	Never Smokeless user	male	56				MTR	b. Employed	c. Secondary	a. In Union	0	56	no
1396	a. Out-patient	06. Lung cancer	no		Former Tobacco User	Former Smoker	Never Smokeless user	male	69	18	50	1	MTR	b. Employed	c. Secondary	a. In Union	2	67	yes
1397	a. Out-patient	04a. Oral-pharyngeal cancer	no		Never Tobacco User	Never Smoker	Never Smokeless user	female	64				MTR	b. Employed	a. No formal education	a. In Union	0	64	yes
1398	a. Out-patient	04b. Oesophagus cancer	no		Never Tobacco User	Never Smoker	Never Smokeless user	female	52				MTR	a. Unemployed	c. Secondary	a. In Union	1	51	no
1399	a. Out-patient	04a. Oral-pharyngeal cancer	yes	11. Hypertension	Never Tobacco User	Never Smoker	Never Smokeless user	female	59				MTR	a. Unemployed	a. No formal education	b. Not in Union	0	59	no
1400	a. Out-patient	04a. Oral-pharyngeal cancer	no		Never Tobacco User	Never Smoker	Never Smokeless user	male	32				KNH	a. Unemployed	d. Post Secondary	a. In Union	1	31	no
1401	a. Out-patient	04a. Oral-pharyngeal cancer	no		Current Tobacco User	Never Smoker	Current Smokeless user	female	65	20	45		KNH	a. Unemployed	c. Secondary	a. In Union	0	65	yes
1402	a. Out-patient	04a. Oral-pharyngeal cancer	no		Former Tobacco User	Former Smoker	Never Smokeless user	male	73	21	51.5	0.5	KNH	a. Unemployed	b. Primary	a. In Union	0	73	yes
1403	a. Out-patient	04a. Oral-pharyngeal cancer	yes	11. Hypertension	Former Tobacco User	Former Smoker	Never Smokeless user	male	51	19	22	10	KNH	b. Employed	c. Secondary	a. In Union	0	51	yes
1404	b. In-patient	05. Laryngeal cancer	yes	11. Hypertension	Never Tobacco User	Never Smoker	Never Smokeless user	female	62				KNH	b. Employed	b. Primary	b. Not in Union	2	60	no
1405	b. In-patient	04a. Oral-pharyngeal cancer	no		Former Tobacco User	Former Smoker	Never Smokeless user	male	63	22	40	1	KNH	a. Unemployed	b. Primary	b. Not in Union	0	63	yes
1406	a. Out-patient	06. Lung cancer	yes	7. Chronic bronchitis	Former Tobacco User	Former Smoker	Never Smokeless user	male	52			2	KNH	a. Unemployed	c. Secondary	a. In Union	0	52	yes
1407	a. Out-patient	04a. Oral-pharyngeal cancer	no		Former Tobacco User	Former Smoker	Never Smokeless user	male	55	22	32	1	KNH	a. Unemployed	b. Primary	a. In Union	1	54	yes
1408	b. In-patient	06. Lung cancer	yes	11. Hypertension	Former Tobacco User	Former Smoker	Never Smokeless user	male	54	18	16	20	KNH	a. Unemployed	c. Secondary	a. In Union	1	53	yes
1409	b. In-patient	04a. Oral-pharyngeal cancer	no		Never Tobacco User	Never Smoker	Never Smokeless user	male	27				KNH	a. Unemployed	d. Post Secondary	b. Not in Union	1	26	no
1410	a. Out-patient	04b. Oesophagus cancer	no		Never Tobacco User	Never Smoker	Never Smokeless user	female	42				KNH	b. Employed	b. Primary	b. Not in Union	1	41	no
1411	a. Out-patient	10. Nasopharyngeal cancer	no		Never Tobacco User	Never Smoker	Never Smokeless user	female	52				MTR	b. Employed	c. Secondary	a. In Union	1	51	no
1412	a. Out-patient	04a. Oral-pharyngeal cancer	no		Never Tobacco User	Never Smoker	Never Smokeless user	female	51				MTR	b. Employed	c. Secondary	a. In Union	1	50	no
1413	a. Out-patient	04a. Oral-pharyngeal cancer	yes	10. Diabetes/Endocrine e.g thyroid	Never Tobacco User	Never Smoker	Never Smokeless user	male	70				MTR	a. Unemployed	d. Post Secondary	a. In Union	0	70	no
1414	a. Out-patient	04a. Oral-pharyngeal cancer	no		Former Tobacco User	Former Smoker	Never Smokeless user	male	39			0.75	KNH	a. Unemployed	b. Primary	a. In Union	1	38	no
1415	a. Out-patient	04a. Oral-pharyngeal cancer	no		Former Tobacco User	Former Smoker	Never Smokeless user	male	57	18	38.9167	0.0833333	KNH	b. Employed	c. Secondary	a. In Union	1	56	yes
1416	a. Out-patient	05. Laryngeal cancer	no		Former Tobacco User	Former Smoker	Never Smokeless user	male	72	25	46	1	MTR	b. Employed	b. Primary	a. In Union	0	72	yes
1417	a. Out-patient	04b. Oesophagus cancer	no		Never Tobacco User	Never Smoker	Never Smokeless user	male	52				MTR	b. Employed	b. Primary	a. In Union	1	51	no
1418	a. Out-patient	04b. Oesophagus cancer	no		Former Tobacco User	Former Smoker	Never Smokeless user	male	65	25	37	3	MTR	b. Employed	c. Secondary	a. In Union	1	64	yes
1419	a. Out-patient	04b. Oesophagus cancer	yes	10. Diabetes/Endocrine e.g thyroid	Never Tobacco User	Never Smoker	Never Smokeless user	female	60				MTR	b. Employed	c. Secondary	b. Not in Union	1	59	no
1420	b. In-patient	04a. Oral-pharyngeal cancer	no		Never Tobacco User	Never Smoker	Never Smokeless user	female	66				KUT	b. Employed	c. Secondary	a. In Union	2	64	no
1421	a. Out-patient	10. Nasopharyngeal cancer	no		Never Tobacco User	Never Smoker	Never Smokeless user	male	58				MTR	b. Employed	b. Primary	a. In Union	1	57	yes
1422	a. Out-patient	04a. Oral-pharyngeal cancer	no		Never Tobacco User	Never Smoker	Never Smokeless user	male	53				KNH	b. Employed	d. Post Secondary	a. In Union	1	52	yes
1423	a. Out-patient	04b. Oesophagus cancer	yes	11. Hypertension	Never Tobacco User	Never Smoker	Never Smokeless user	male	56				MTR	b. Employed	c. Secondary	a. In Union	0	56	no
1424	a. Out-patient	04a. Oral-pharyngeal cancer	no		Never Tobacco User	Never Smoker	Never Smokeless user	female	49				KNH	b. Employed	c. Secondary	a. In Union	5	44	no
1425	a. Out-patient	04a. Oral-pharyngeal cancer	no		Former Tobacco User	Former Smoker	Never Smokeless user	male	60	20	32	8	KNH	b. Employed	b. Primary	a. In Union	1	59	yes
1426	a. Out-patient	04a. Oral-pharyngeal cancer	no		Never Tobacco User	Never Smoker	Never Smokeless user	male	52				KNH	b. Employed	c. Secondary	a. In Union	0	52	no
1427	a. Out-patient	04b. Oesophagus cancer	no		Never Tobacco User	Never Smoker	Never Smokeless user	male	32				MTR	b. Employed	b. Primary	b. Not in Union	0	32	no
1428	a. Out-patient	04a. Oral-pharyngeal cancer	no		Former Tobacco User	Former Smoker	Never Smokeless user	male	72			10	MTR	b. Employed	c. Secondary	a. In Union	0	72	yes
1429	a. Out-patient	10. Nasopharyngeal cancer	yes	11. Hypertension	Never Tobacco User	Never Smoker		female	37				KNH	b. Employed	b. Primary	a. In Union	1	36	no
1430	a. Out-patient	04a. Oral-pharyngeal cancer	no		Never Tobacco User	Never Smoker	Never Smokeless user	male	60				KNH	b. Employed	c. Secondary	a. In Union	17	43	yes
1431	a. Out-patient	04a. Oral-pharyngeal cancer	no		Never Tobacco User	Never Smoker	Never Smokeless user	female	40				KNH	a. Unemployed	b. Primary	a. In Union	0	40	no
1432	a. Out-patient	04a. Oral-pharyngeal cancer	yes	11. Hypertension	Former Tobacco User	Former Smoker	Never Smokeless user	male	60	20	39.8333	0.166667	KNH	b. Employed	d. Post Secondary	a. In Union	0	60	yes
1433	a. Out-patient	04a. Oral-pharyngeal cancer	yes	12. HIV	Never Tobacco User	Never Smoker	Never Smokeless user	female	44				KNH	b. Employed	d. Post Secondary	b. Not in Union	0	44	no
1434	a. Out-patient	05. Laryngeal cancer	no		Former Tobacco User	Former Smoker	Never Smokeless user	male	83	15	38	30	KNH	a. Unemployed	c. Secondary	a. In Union	7	76	yes
1435	a. Out-patient	04a. Oral-pharyngeal cancer	no		Never Tobacco User	Never Smoker	Never Smokeless user	male	58				KNH	b. Employed	d. Post Secondary	a. In Union	1	57	yes
1436	a. Out-patient	06. Lung cancer	no		Current Tobacco User	Current Smoker	Never Smokeless user	male	67	20	47		KNH	a. Unemployed	b. Primary	a. In Union	0	67	no				yes
1437	b. In-patient	04a. Oral-pharyngeal cancer	no		Former Tobacco User	Former Smoker	Never Smokeless user	male	62	18	43.5833	0.416667	MTR	b. Employed	b. Primary	a. In Union	0	62	yes
1438	b. In-patient	04a. Oral-pharyngeal cancer	no		Former Tobacco User	Former Smoker	Never Smokeless user	male	74	30	41	3	MTR	a. Unemployed	b. Primary	b. Not in Union	0	74	yes
1439	b. In-patient	04a. Oral-pharyngeal cancer	yes	12. HIV	Never Tobacco User	Never Smoker	Never Smokeless user	female	68				MTR	a. Unemployed	a. No formal education	b. Not in Union	0	68	yes
1440	b. In-patient	04a. Oral-pharyngeal cancer	no		Former Tobacco User	Former Smoker	Never Smokeless user	male	76			30	MTR	a. Unemployed	b. Primary	a. In Union	2	74	yes
1441	a. Out-patient	04a. Oral-pharyngeal cancer	yes	21. Others	Former Tobacco User	Former Smoker	Never Smokeless user	male	64	35	28.75	0.25	KNH	a. Unemployed	c. Secondary	a. In Union	0	64	yes
1442	b. In-patient	10. Nasopharyngeal cancer	no		Never Tobacco User	Never Smoker	Never Smokeless user	female	71				KUT	b. Employed	c. Secondary	a. In Union	1	70	no
1443	a. Out-patient	05. Laryngeal cancer	yes	11. Hypertension	Never Tobacco User	Never Smoker	Never Smokeless user	female	74				KUT	b. Employed	b. Primary	a. In Union	2	72	no
1444	a. Out-patient	04a. Oral-pharyngeal cancer	no		Never Tobacco User	Never Smoker	Never Smokeless user	female	63				MTR	a. Unemployed	d. Post Secondary	a. In Union	4	59	no
1445	b. In-patient	04a. Oral-pharyngeal cancer	no		Never Tobacco User	Never Smoker	Never Smokeless user	female	67				KNH	a. Unemployed	a. No formal education	a. In Union	0	67	no
1446	a. Out-patient	04a. Oral-pharyngeal cancer	no		Former Tobacco User	Former Smoker	Never Smokeless user	female	53	22	28	3	MTR	b. Employed	b. Primary	a. In Union	0	53	yes
1447	a. Out-patient	07. Chronic bronchitis	no		Former Tobacco User	Former Smoker	Never Smokeless user	female	47	25	20	2	ORH	a. Unemployed	b. Primary	a. In Union	2	45	yes
1448	b. In-patient	05. Laryngeal cancer	no		Former Tobacco User	Former Smoker	Never Smokeless user	female	72			5	ORH	a. Unemployed	b. Primary	a. In Union	3	69	yes
1449	a. Out-patient	04a. Oral-pharyngeal cancer	no		Never Tobacco User	Never Smoker	Never Smokeless user	female	43				KNH	b. Employed	c. Secondary	a. In Union	0	43	no
1450	a. Out-patient	04a. Oral-pharyngeal cancer	no		Former Tobacco User	Former Smoker	Never Smokeless user	male	65	34	26	5	KUT	b. Employed	c. Secondary	a. In Union	1	64	yes
1451	b. In-patient	10. Nasopharyngeal cancer	no		Former Tobacco User	Former Smoker	Never Smokeless user	male	58	30	20	8	KUT	b. Employed	d. Post Secondary	a. In Union	1	57	yes
1452	b. In-patient	04a. Oral-pharyngeal cancer	no		Former Tobacco User	Former Smoker	Never Smokeless user	male	69	20	9	40	KUT	b. Employed	b. Primary	a. In Union	1	68	yes
1453	b. In-patient	05. Laryngeal cancer	no		Never Tobacco User	Never Smoker	Never Smokeless user	male	65				KUT	b. Employed	c. Secondary	a. In Union	0	65	no
1454	b. In-patient	03. Peripheral arterial disease	no		Never Tobacco User	Never Smoker	Never Smokeless user	female	76				KUT	a. Unemployed	b. Primary	a. In Union	0	76	no
1455	b. In-patient	04a. Oral-pharyngeal cancer	no		Never Tobacco User	Never Smoker	Never Smokeless user	female	58				KUT	a. Unemployed	c. Secondary	b. Not in Union	1	57	yes
1456	a. Out-patient	04a. Oral-pharyngeal cancer	no		Former Tobacco User	Former Smoker	Never Smokeless user	male	67			7	KUT	b. Employed	d. Post Secondary	b. Not in Union	1	66	yes
1457	a. Out-patient	06. Lung cancer	no		Never Tobacco User	Never Smoker	Never Smokeless user	female	70				KUT	b. Employed	a. No formal education	a. In Union	2	68	no
1458	a. Out-patient	04a. Oral-pharyngeal cancer	yes	11. Hypertension	Former Tobacco User	Former Smoker	Never Smokeless user	male	63	18	13	32	KUT	a. Unemployed	b. Primary	a. In Union	3	60	yes
1459	b. In-patient	02. Cerebral Vascular Accident (Stroke)	no		Never Tobacco User	Never Smoker	Never Smokeless user	female	71				KUT	a. Unemployed	b. Primary	b. Not in Union	0	71	no
1460	b. In-patient	06. Lung cancer	no		Never Tobacco User	Never Smoker	Never Smokeless user	male	68				KNH	b. Employed	d. Post Secondary	a. In Union	2	66	yes
1461	b. In-patient	04a. Oral-pharyngeal cancer	yes	11. Hypertension	Never Tobacco User	Never Smoker	Never Smokeless user	male	54				KNH	a. Unemployed	d. Post Secondary	a. In Union	1	53	yes
1462	a. Out-patient	10. Nasopharyngeal cancer	no		Never Tobacco User	Never Smoker	Never Smokeless user	male	36				KNH	a. Unemployed	c. Secondary	a. In Union	1	35	yes
1463	a. Out-patient	04b. Oesophagus cancer	no		Former Tobacco User	Former Smoker	Never Smokeless user	female	56	20	35	1	MTR	a. Unemployed	a. No formal education	b. Not in Union	1	55	yes
1464	a. Out-patient	04b. Oesophagus cancer	no		Never Tobacco User	Never Smoker	Never Smokeless user	male	68				MTR	b. Employed	a. No formal education	a. In Union	0	68	yes
1465	a. Out-patient	04a. Oral-pharyngeal cancer	no		Never Tobacco User	Never Smoker	Never Smokeless user	male	58				MTR	b. Employed	c. Secondary	a. In Union	0	58	yes
1466	a. Out-patient	04a. Oral-pharyngeal cancer	no		Never Tobacco User	Never Smoker	Never Smokeless user	male	29				MTR	a. Unemployed	b. Primary	b. Not in Union	0	29	yes
1467	a. Out-patient	10. Nasopharyngeal cancer	yes	11. Hypertension	Former Tobacco User	Former Smoker	Never Smokeless user	male	64			18	KNH	a. Unemployed	b. Primary	a. In Union	0	64	yes
1468	b. In-patient	07. Chronic bronchitis	yes	13. Heart failure	Former Tobacco User	Former Smoker	Never Smokeless user	male	73	8	64.9167	0.0833333	ORH	b. Employed	c. Secondary	a. In Union	0	73	yes
1469	b. In-patient	06. Lung cancer	yes	21. Others	Former Tobacco User	Never Smoker	Former Smokeless user	female	90			5	ORH	a. Unemployed	a. No formal education	b. Not in Union	2	88	yes
1470	a. Out-patient	04a. Oral-pharyngeal cancer	no		Never Tobacco User	Never Smoker	Never Smokeless user	male	48				KNH	b. Employed	c. Secondary	a. In Union	0	48	no
1471	b. In-patient	07. Chronic bronchitis	yes	11. Hypertension	Never Tobacco User	Never Smoker	Never Smokeless user	female	80				ORH	a. Unemployed	a. No formal education	a. In Union	1	79	no
1472	a. Out-patient	07. Chronic bronchitis	no		Former Tobacco User	Former Smoker	Never Smokeless user	male	90	14	73	3	ORH	b. Employed	d. Post Secondary	b. Not in Union	1	89	yes
1473	a. Out-patient	04a. Oral-pharyngeal cancer	no		Former Tobacco User	Former Smoker	Never Smokeless user	male	76	16	58	2	ORH	b. Employed	b. Primary	a. In Union	0	76	yes
1474	b. In-patient	04a. Oral-pharyngeal cancer	no		Current Tobacco User	Current Smoker	Never Smokeless user	male	64	10	54		MTR	b. Employed	b. Primary	a. In Union	1	63	yes	2. 6 to 30 minutes		1	yes
1475	b. In-patient	04a. Oral-pharyngeal cancer	yes	21. Others	Never Tobacco User	Never Smoker	Never Smokeless user	male	62				MTR	b. Employed	b. Primary	a. In Union	0	62	no
1476	a. Out-patient	04a. Oral-pharyngeal cancer	no		Never Tobacco User	Never Smoker	Never Smokeless user	male	36				KNH	b. Employed	c. Secondary	a. In Union	0	36	yes
1477	a. Out-patient	04a. Oral-pharyngeal cancer	yes	11. Hypertension	Former Tobacco User	Former Smoker	Never Smokeless user	male	61	21	20	20	KNH	a. Unemployed	b. Primary	a. In Union	0	61	yes
1478	b. In-patient	07. Chronic bronchitis	yes	11. Hypertension	Former Tobacco User	Former Smoker	Never Smokeless user	male	90	20	68	2	ORH	a. Unemployed	a. No formal education	b. Not in Union	4	86	yes
1479	a. Out-patient	04b. Oesophagus cancer	no		Former Tobacco User	Former Smoker	Never Smokeless user	male	44	25	18	1	MTR	b. Employed	c. Secondary	a. In Union	1	43	yes
1480	a. Out-patient	04a. Oral-pharyngeal cancer	no		Never Tobacco User	Never Smoker	Never Smokeless user	female	39				MTR	a. Unemployed	b. Primary	b. Not in Union	1	38	no
1481	a. Out-patient	10. Nasopharyngeal cancer	yes	11. Hypertension	Never Tobacco User	Never Smoker	Never Smokeless user	male	46				KNH	b. Employed	d. Post Secondary	a. In Union	1	45	yes
1482	a. Out-patient	04a. Oral-pharyngeal cancer	yes	21. Others	Former Tobacco User	Never Smoker	Former Smokeless user	female	83			20	KNH	a. Unemployed	a. No formal education	b. Not in Union	0	83	yes
1483	b. In-patient	06. Lung cancer	no		Never Tobacco User	Never Smoker	Never Smokeless user	female	69				MTR	b. Employed	d. Post Secondary	b. Not in Union	0	69	no
1484	a. Out-patient	04a. Oral-pharyngeal cancer	no		Never Tobacco User	Never Smoker	Never Smokeless user	female	68				KNH	a. Unemployed	b. Primary	a. In Union	1	67	no
1485	a. Out-patient	04a. Oral-pharyngeal cancer	yes	2. Cerebral Vascular Accident (Stroke)	Former Tobacco User	Former Smoker	Former Smokeless user	male	89	19	68	2	KNH	a. Unemployed	a. No formal education	b. Not in Union	0	89	yes
1486	a. Out-patient	04a. Oral-pharyngeal cancer	no		Former Tobacco User	Former Smoker	Never Smokeless user	male	62			5	KNH	b. Employed	d. Post Secondary	a. In Union	2	60	yes
1487	a. Out-patient	10. Nasopharyngeal cancer	no		Former Tobacco User	Former Smoker	Never Smokeless user	male	52	25	26.25	0.75	KNH	b. Employed	d. Post Secondary	a. In Union	1	51	yes
1488	a. Out-patient	05. Laryngeal cancer	no		Former Tobacco User	Former Smoker	Never Smokeless user	male	58	17	40	1	KNH	b. Employed	c. Secondary	a. In Union	1	57	yes
1489	a. Out-patient	04a. Oral-pharyngeal cancer	no		Former Tobacco User	Former Smoker	Never Smokeless user	male	57	21	33	3	KNH	a. Unemployed	b. Primary	a. In Union	2	55	yes
1490	b. In-patient	05. Laryngeal cancer	no		Former Tobacco User	Former Smoker	Never Smokeless user	male	72	29	43	99	KUT	a. Unemployed	b. Primary	a. In Union	1	71	yes
1491	a. Out-patient	04b. Oesophagus cancer	no		Current Tobacco User	Current Smoker	Never Smokeless user	male	50	25	25		MTR	a. Unemployed	c. Secondary	b. Not in Union	1	49	yes				yes
1492	a. Out-patient	04a. Oral-pharyngeal cancer	no		Never Tobacco User	Never Smoker	Never Smokeless user	male	29				MTR	a. Unemployed	d. Post Secondary	b. Not in Union	2	27	no
1493	b. In-patient	04a. Oral-pharyngeal cancer	no		Never Tobacco User	Never Smoker	Never Smokeless user	female	57				KNH	b. Employed	b. Primary	b. Not in Union	9	48	yes
1494	a. Out-patient	04a. Oral-pharyngeal cancer	yes	10. Diabetes/Endocrine e.g thyroid	Former Tobacco User	Former Smoker	Former Smokeless user	male	81	17	34	30	KNH	a. Unemployed	b. Primary	a. In Union	0	81	yes
1495	a. Out-patient	10. Nasopharyngeal cancer	yes	11. Hypertension	Never Tobacco User	Never Smoker	Never Smokeless user	female	50				KNH	b. Employed	c. Secondary	a. In Union	0	50	no
1496	b. In-patient	04a. Oral-pharyngeal cancer	yes	11. Hypertension	Never Tobacco User	Never Smoker	Never Smokeless user	female	75				KNH	a. Unemployed	b. Primary	a. In Union	0	75	no
1497	b. In-patient	04a. Oral-pharyngeal cancer	no		Former Tobacco User	Former Smoker	Never Smokeless user	female	44	25	18	1	KNH	a. Unemployed	c. Secondary	a. In Union	0	44	yes
1498	a. Out-patient	04a. Oral-pharyngeal cancer	no		Former Tobacco User	Former Smoker	Never Smokeless user	male	68	20	47.9167	0.0833333	KNH	a. Unemployed	c. Secondary	a. In Union	0	68	yes
1499	b. In-patient	04a. Oral-pharyngeal cancer	no		Never Tobacco User	Never Smoker	Never Smokeless user	female	74				KUT	b. Employed	a. No formal education	b. Not in Union	1	73	no
1500	a. Out-patient	04a. Oral-pharyngeal cancer	no		Never Tobacco User	Never Smoker	Never Smokeless user	male	89				KNH	a. Unemployed	a. No formal education	a. In Union	0	89	no
1501	a. Out-patient	05. Laryngeal cancer	no		Former Tobacco User	Former Smoker	Never Smokeless user	male	57			7	KNH	b. Employed	d. Post Secondary	b. Not in Union	6	51	yes
1502	a. Out-patient	10. Nasopharyngeal cancer	no		Never Tobacco User	Never Smoker	Never Smokeless user	female	48				KNH	a. Unemployed	b. Primary	a. In Union	3	45	no
1503	b. In-patient	04a. Oral-pharyngeal cancer	yes	10. Diabetes/Endocrine e.g thyroid	Current Tobacco User	Current Smoker	Never Smokeless user	male	64	35	29		KUT	b. Employed	d. Post Secondary	a. In Union	0	64	yes				no
1504	b. In-patient	06. Lung cancer	no		Former Tobacco User	Former Smoker	Never Smokeless user	male	64	15	20	29	KUT	b. Employed	b. Primary	a. In Union	6	58	yes
1505	b. In-patient	09. Tuberculosis	yes	10. Diabetes/Endocrine e.g thyroid	Former Tobacco User	Former Smoker	Former Smokeless user	male	86	18	12	56	KUT	b. Employed	a. No formal education	b. Not in Union	0	86	no
1506	a. Out-patient	04a. Oral-pharyngeal cancer	no		Never Tobacco User	Never Smoker	Never Smokeless user	female	36				ORH	b. Employed	c. Secondary	b. Not in Union	0	36	yes
1507	a. Out-patient	07. Chronic bronchitis	yes	10. Diabetes/Endocrine e.g thyroid	Former Tobacco User	Never Smoker	Former Smokeless user	female	67			7	ORH	b. Employed	a. No formal education	a. In Union	1	66	no
1508	a. Out-patient	04a. Oral-pharyngeal cancer	no		Never Tobacco User	Never Smoker	Never Smokeless user	female	52				ORH	b. Employed	b. Primary	a. In Union	1	51	no
1509	a. Out-patient	04b. Oesophagus cancer	no		Former Tobacco User	Former Smoker	Never Smokeless user	male	29			4	KNH	a. Unemployed	d. Post Secondary	b. Not in Union	0	29	yes
1510	a. Out-patient	04b. Oesophagus cancer	no		Never Tobacco User	Never Smoker	Never Smokeless user	male	35				KNH	b. Employed	d. Post Secondary	a. In Union	0	35	yes
1511	a. Out-patient	04a. Oral-pharyngeal cancer	no		Current Tobacco User	Current Smoker	Never Smokeless user	male	41	16	25		KNH	b. Employed	c. Secondary	a. In Union	1	40	yes				yes
1512	a. Out-patient	04a. Oral-pharyngeal cancer	no		Never Tobacco User	Never Smoker	Never Smokeless user	male	63				ORH	b. Employed	b. Primary	a. In Union	0	63	no
1513	b. In-patient	05. Laryngeal cancer	no		Former Tobacco User	Former Smoker	Never Smokeless user	male	58	21	32	5	KUT	b. Employed	c. Secondary	a. In Union	0	58	no
1514	b. In-patient	10. Nasopharyngeal cancer	no		Never Tobacco User	Never Smoker	Never Smokeless user	female	62				KUT	b. Employed	b. Primary	a. In Union	0	62	no
1515	b. In-patient	06. Lung cancer	yes	9. Tuberculosis	Never Tobacco User	Never Smoker	Never Smokeless user	male	36				KNH	b. Employed	c. Secondary	b. Not in Union	1	35	yes
1516	a. Out-patient	04a. Oral-pharyngeal cancer	no		Never Tobacco User	Never Smoker	Never Smokeless user	male	24				KNH	a. Unemployed	d. Post Secondary	b. Not in Union	7	17	no
1517	a. Out-patient	10. Nasopharyngeal cancer	no		Never Tobacco User	Never Smoker	Never Smokeless user	male	18				MTR	a. Unemployed	c. Secondary	b. Not in Union	0	18	no
1518	a. Out-patient	04a. Oral-pharyngeal cancer	yes	11. Hypertension	Former Tobacco User	Former Smoker	Never Smokeless user	male	69	22	37	10	KNH	a. Unemployed	c. Secondary	a. In Union	1	68	yes
1519	a. Out-patient	04a. Oral-pharyngeal cancer	yes	8. Emphysema	Never Tobacco User	Never Smoker	Never Smokeless user	female	70				KNH	a. Unemployed	c. Secondary	b. Not in Union	2	68	no
1520	a. Out-patient	10. Nasopharyngeal cancer	no		Never Tobacco User	Never Smoker	Never Smokeless user	male	18				KNH	a. Unemployed	c. Secondary	b. Not in Union	1	17	yes
1521	a. Out-patient	05. Laryngeal cancer	yes	11. Hypertension	Former Tobacco User	Former Smoker	Never Smokeless user	male	63	19	19	25	KNH	b. Employed	c. Secondary	a. In Union	3	60	yes
1522	a. Out-patient	04a. Oral-pharyngeal cancer	no		Never Tobacco User	Never Smoker	Never Smokeless user	male	36				KNH	b. Employed	c. Secondary	a. In Union	2	34	yes
1523	a. Out-patient	04a. Oral-pharyngeal cancer	no		Never Tobacco User	Never Smoker	Never Smokeless user	female	74				KUT	b. Employed	a. No formal education	a. In Union	2	72	no
1524	a. Out-patient	04a. Oral-pharyngeal cancer	no		Never Tobacco User	Never Smoker	Never Smokeless user	female	35				MTR	a. Unemployed	c. Secondary	b. Not in Union	0	35	no
1525	a. Out-patient	04a. Oral-pharyngeal cancer	no		Former Tobacco User	Never Smoker	Former Smokeless user	male	63			3	MTR	b. Employed	b. Primary	a. In Union	0	63	yes
1526	a. Out-patient	05. Laryngeal cancer	no		Former Tobacco User	Former Smoker	Never Smokeless user	male	78	15	62	1	KNH	a. Unemployed	b. Primary	a. In Union	1	77	yes
1527	a. Out-patient	10. Nasopharyngeal cancer	no		Former Tobacco User	Former Smoker	Former Smokeless user	male	60	40	-5	25	KNH	a. Unemployed	c. Secondary	a. In Union	2	58	no
1528	a. Out-patient	04a. Oral-pharyngeal cancer	no		Never Tobacco User	Never Smoker	Never Smokeless user	female	52				KNH	b. Employed	c. Secondary	a. In Union	20	32	no
1529	a. Out-patient	05. Laryngeal cancer	no		Former Tobacco User	Former Smoker	Never Smokeless user	male	69	22	46	1	KNH	a. Unemployed	b. Primary	b. Not in Union	1	68	yes
1530	a. Out-patient	04b. Oesophagus cancer	no		Former Tobacco User	Former Smoker	Never Smokeless user	male	65	30	34.4167	0.583333	MTR	b. Employed	b. Primary	a. In Union	1	64	yes
1531	a. Out-patient	04a. Oral-pharyngeal cancer	no		Former Tobacco User	Former Smoker	Former Smokeless user	male	65			1	MTR	b. Employed	b. Primary	a. In Union	1	64	yes
1532	a. Out-patient	06. Lung cancer	yes	10. Diabetes/Endocrine e.g thyroid	Former Tobacco User	Former Smoker	Never Smokeless user	male	72	23	44	5	KNH	a. Unemployed	d. Post Secondary	a. In Union	0	72	yes
1533	a. Out-patient	05. Laryngeal cancer	no		Former Tobacco User	Former Smoker	Never Smokeless user	male	57	15	32	10	ORH	b. Employed	c. Secondary	b. Not in Union	1	56	no
1534	a. Out-patient	04b. Oesophagus cancer	no		Current Tobacco User	Current Smoker	Never Smokeless user	male	61	25	36		MTR	b. Employed	b. Primary	b. Not in Union	0	61	yes				no
1535	a. Out-patient	04a. Oral-pharyngeal cancer	yes	11. Hypertension	Never Tobacco User	Never Smoker	Never Smokeless user	female	61				KNH	a. Unemployed	b. Primary	a. In Union	0	61	no
1536	a. Out-patient	06. Lung cancer	yes	10. Diabetes/Endocrine e.g thyroid	Never Tobacco User	Never Smoker	Never Smokeless user	female	79				KNH	a. Unemployed	b. Primary	a. In Union	0	79	no
1537	a. Out-patient	04b. Oesophagus cancer	no		Current Tobacco User	Current Smoker	Never Smokeless user	male	61	20	41		MTR	b. Employed	b. Primary	b. Not in Union	0	61	yes				yes
1538	b. In-patient	04a. Oral-pharyngeal cancer	no		Former Tobacco User	Former Smoker	Never Smokeless user	male	53	25	26	2	ORH	b. Employed	c. Secondary	a. In Union	1	52	yes
1539	b. In-patient	05. Laryngeal cancer	no		Former Tobacco User	Former Smoker	Never Smokeless user	male	69	20	47	2	ORH	b. Employed	b. Primary	a. In Union	2	67	yes
1540	a. Out-patient	04b. Oesophagus cancer	no		Current Tobacco User	Current Smoker	Never Smokeless user	female	90	99	99		MTR	a. Unemployed	a. No formal education	b. Not in Union	0	90	no	1. Within 5 minutes		10	yes
1541	a. Out-patient	04a. Oral-pharyngeal cancer	no		Never Tobacco User	Never Smoker	Never Smokeless user	male	52				MTR	a. Unemployed	b. Primary	a. In Union	1	51	no
1542	a. Out-patient	04a. Oral-pharyngeal cancer	no		Former Tobacco User	Former Smoker	Never Smokeless user	male	55	15	35	5	MTR	b. Employed	c. Secondary	a. In Union	0	55	yes
1543	a. Out-patient	07. Chronic bronchitis	no		Current Tobacco User	Current Smoker	Never Smokeless user	male	80	20	60		ORH	b. Employed	a. No formal education	a. In Union	2	78	no	2. 6 to 30 minutes		4	yes
1544	a. Out-patient	07. Chronic bronchitis	no		Former Tobacco User	Former Smoker	Never Smokeless user	male	70	15	50	5	ORH	b. Employed	b. Primary	a. In Union	0	70	no
1545	b. In-patient	10. Nasopharyngeal cancer	no		Never Tobacco User	Never Smoker	Never Smokeless user	female	18				KNH	a. Unemployed	c. Secondary	b. Not in Union	0	18	no
1546	a. Out-patient	04a. Oral-pharyngeal cancer	no		Former Tobacco User	Former Smoker	Never Smokeless user	male	57	99	20	0.416667	MTR	a. Unemployed	c. Secondary	b. Not in Union	1	56	yes
1547	a. Out-patient	10. Nasopharyngeal cancer	no		Never Tobacco User	Never Smoker	Never Smokeless user	female	37				MTR	b. Employed	b. Primary	b. Not in Union	1	36	no
1548	a. Out-patient	04a. Oral-pharyngeal cancer	no		Current Tobacco User	Never Smoker	Current Smokeless user	male	56	99	99		MTR	b. Employed	b. Primary	a. In Union	0	56	yes		2. 6 to 30 minutes
1549	b. In-patient	04a. Oral-pharyngeal cancer	no		Former Tobacco User	Never Smoker	Former Smokeless user	male	90	30	58	2	MTR	a. Unemployed	a. No formal education	a. In Union	0	90	yes
1550	b. In-patient	04a. Oral-pharyngeal cancer	no		Former Tobacco User	Former Smoker	Former Smokeless user	male	60			0.333333	MTR	a. Unemployed	b. Primary	a. In Union	0	60	yes
1551	a. Out-patient	07. Chronic bronchitis	no		Never Tobacco User	Never Smoker	Never Smokeless user	female	45				ORH	a. Unemployed	d. Post Secondary	b. Not in Union	4	41	no
1552	b. In-patient	05. Laryngeal cancer	no		Never Tobacco User	Never Smoker	Never Smokeless user	male	60				KUT	b. Employed	d. Post Secondary	a. In Union	1	59	no
1553	a. Out-patient	05. Laryngeal cancer	no		Never Tobacco User	Never Smoker	Never Smokeless user	male	54				KUT	b. Employed	d. Post Secondary	a. In Union	0	54	yes
1554	b. In-patient	04a. Oral-pharyngeal cancer	no		Never Tobacco User	Never Smoker	Never Smokeless user	female	60				KUT	a. Unemployed	c. Secondary	b. Not in Union	0	60	no
1555	b. In-patient	06. Lung cancer	no		Never Tobacco User	Never Smoker	Never Smokeless user	female	43				KUT	b. Employed	c. Secondary	a. In Union	0	43	no
1556	a. Out-patient	07. Chronic bronchitis	no		Former Tobacco User	Former Smoker	Never Smokeless user	male	64	20	42	2	ORH	b. Employed	b. Primary	a. In Union	1	63	yes
1557	a. Out-patient	04b. Oesophagus cancer	no		Former Tobacco User	Former Smoker	Never Smokeless user	male	52			2	KNH	b. Employed	b. Primary	a. In Union	3	49	yes
1558	a. Out-patient	06. Lung cancer	no		Former Tobacco User	Former Smoker	Never Smokeless user	male	75	22	38	15	ORH	b. Employed	d. Post Secondary	a. In Union	2	73	yes
1559	a. Out-patient	04a. Oral-pharyngeal cancer	no		Former Tobacco User	Former Smoker	Never Smokeless user	male	61			8	KNH	a. Unemployed	d. Post Secondary	a. In Union	0	61	yes
1560	a. Out-patient	04a. Oral-pharyngeal cancer	yes	20. Autoimmune Diseases	Former Tobacco User	Former Smoker	Never Smokeless user	male	55	23	17	15	KNH	a. Unemployed	c. Secondary	b. Not in Union	0	55	yes
1561	a. Out-patient	04a. Oral-pharyngeal cancer	yes	11. Hypertension	Former Tobacco User	Former Smoker	Never Smokeless user	male	64			0.25	KNH	b. Employed	d. Post Secondary	a. In Union	0	64	no
1562	a. Out-patient	02. Cerebral Vascular Accident (Stroke)	yes	10. Diabetes/Endocrine e.g thyroid	Never Tobacco User	Never Smoker	Never Smokeless user	female	34				ORH	b. Employed	d. Post Secondary	a. In Union	2	32	yes
1563	a. Out-patient	04a. Oral-pharyngeal cancer	no		Never Tobacco User	Never Smoker	Never Smokeless user	female	62				KNH	a. Unemployed	b. Primary	b. Not in Union	0	62	no
1564	a. Out-patient	04a. Oral-pharyngeal cancer	no		Former Tobacco User	Former Smoker	Never Smokeless user	male	56			40	KNH	b. Employed	c. Secondary	a. In Union	0	56	yes
1565	a. Out-patient	04a. Oral-pharyngeal cancer	yes	10. Diabetes/Endocrine e.g thyroid	Never Tobacco User	Never Smoker	Never Smokeless user	female	63				KNH	a. Unemployed	a. No formal education	a. In Union	0	63	no
1566	a. Out-patient	04a. Oral-pharyngeal cancer	no		Current Tobacco User	Current Smoker	Never Smokeless user	male	68	27	41		KNH	b. Employed	d. Post Secondary	a. In Union	1	67	yes	3. 31 to 60 minutes		5	no
1567	a. Out-patient	04a. Oral-pharyngeal cancer	no		Former Tobacco User	Former Smoker	Never Smokeless user	male	38			2	KNH	b. Employed	d. Post Secondary	a. In Union	0	38	yes
1568	a. Out-patient	04a. Oral-pharyngeal cancer	yes	11. Hypertension	Former Tobacco User	Former Smoker	Never Smokeless user	male	74	30	30	14	KNH	a. Unemployed	b. Primary	b. Not in Union	1	73	yes
1569	a. Out-patient	10. Nasopharyngeal cancer	no		Never Tobacco User	Never Smoker	Never Smokeless user	female	47				KNH	a. Unemployed	c. Secondary	a. In Union	0	47	no
1570	a. Out-patient	04a. Oral-pharyngeal cancer	no		Never Tobacco User	Never Smoker	Never Smokeless user	female	68				KNH	b. Employed	c. Secondary	a. In Union	0	68	no
1571	a. Out-patient	06. Lung cancer	no		Never Tobacco User	Never Smoker	Never Smokeless user	female	70				KNH	a. Unemployed	b. Primary	b. Not in Union	1	69	no
1572	b. In-patient	04a. Oral-pharyngeal cancer	yes	11. Hypertension	Never Tobacco User	Never Smoker	Never Smokeless user	female	74				KNH	a. Unemployed	b. Primary	b. Not in Union	0	74	no
1573	b. In-patient	04a. Oral-pharyngeal cancer	no		Never Tobacco User	Never Smoker	Never Smokeless user	female	69				KNH	a. Unemployed	b. Primary	b. Not in Union	0	69	no
1574	b. In-patient	04a. Oral-pharyngeal cancer	no		Former Tobacco User	Former Smoker	Never Smokeless user	male	75	20	25	30	KNH	a. Unemployed	b. Primary	a. In Union	1	74	yes
1575	b. In-patient	04a. Oral-pharyngeal cancer	no		Former Tobacco User	Former Smoker	Never Smokeless user	male	58	16	39	3	KNH	a. Unemployed	b. Primary	a. In Union	1	57	yes
1576	a. Out-patient	04a. Oral-pharyngeal cancer	no		Former Tobacco User	Former Smoker	Never Smokeless user	male	54	25	19	10	KNH	b. Employed	b. Primary	a. In Union	1	53	yes
1577	a. Out-patient	04a. Oral-pharyngeal cancer	no		Never Tobacco User	Never Smoker	Never Smokeless user	female	47				KNH	b. Employed	c. Secondary	a. In Union	0	47	no
1578	a. Out-patient	10. Nasopharyngeal cancer	no		Never Tobacco User	Never Smoker	Never Smokeless user	female	34				KNH	b. Employed	d. Post Secondary	a. In Union	0	34	yes
1579	b. In-patient	06. Lung cancer	yes	10. Diabetes/Endocrine e.g thyroid	Never Tobacco User	Never Smoker	Never Smokeless user	female	67				KNH	a. Unemployed	b. Primary	b. Not in Union	4	63	no
1580	a. Out-patient	04a. Oral-pharyngeal cancer	no		Never Tobacco User	Never Smoker	Never Smokeless user	female	66				KNH	a. Unemployed	b. Primary	b. Not in Union	1	65	no
1581	a. Out-patient	04a. Oral-pharyngeal cancer	no		Former Tobacco User	Former Smoker	Never Smokeless user	male	68			50	KNH	b. Employed	c. Secondary	a. In Union	0	68	yes
1582	a. Out-patient	04a. Oral-pharyngeal cancer	no		Never Tobacco User	Never Smoker	Never Smokeless user	female	82				ORH	a. Unemployed	a. No formal education	b. Not in Union	0	82	no
1583	a. Out-patient	04a. Oral-pharyngeal cancer	no		Never Tobacco User	Never Smoker	Never Smokeless user	female	50				ORH	a. Unemployed	b. Primary	a. In Union	0	50	no
1584	a. Out-patient	05. Laryngeal cancer	yes	10. Diabetes/Endocrine e.g thyroid	Former Tobacco User	Former Smoker	Never Smokeless user	male	71	25	26	20	ORH	b. Employed	a. No formal education	a. In Union	2	69	yes
1585	b. In-patient	06. Lung cancer	no		Never Tobacco User	Never Smoker	Never Smokeless user	female	60				KUT	a. Unemployed	d. Post Secondary	a. In Union	0	60	no
1586	b. In-patient	06. Lung cancer	yes	10. Diabetes/Endocrine e.g thyroid	Never Tobacco User	Never Smoker	Never Smokeless user	female	58				KUT	b. Employed	c. Secondary	a. In Union	2	56	no
1587	a. Out-patient	06. Lung cancer	no		Never Tobacco User	Never Smoker	Never Smokeless user	female	51				MTR	b. Employed	b. Primary	a. In Union	2	49	no
1588	a. Out-patient	04b. Oesophagus cancer	no		Never Tobacco User	Never Smoker	Never Smokeless user	male	72				MTR	a. Unemployed	b. Primary	b. Not in Union	0	72	no
1589	a. Out-patient	04a. Oral-pharyngeal cancer	no		Former Tobacco User	Former Smoker	Never Smokeless user	female	53	47	4	2	MTR	a. Unemployed	b. Primary	a. In Union	1	52	no
1590	a. Out-patient	06. Lung cancer	no		Never Tobacco User	Never Smoker	Never Smokeless user	male	32				MTR	a. Unemployed	b. Primary	a. In Union	3	29	no
1591	a. Out-patient	06. Lung cancer	no		Current Tobacco User	Current Smoker	Never Smokeless user	male	71	30	41		MTR	b. Employed	a. No formal education	a. In Union	0	71	yes				yes
1592	a. Out-patient	04a. Oral-pharyngeal cancer	no		Never Tobacco User	Never Smoker	Never Smokeless user	male	71				MTR	b. Employed	b. Primary	a. In Union	0	71	yes
1593	a. Out-patient	04b. Oesophagus cancer	yes	11. Hypertension	Never Tobacco User	Never Smoker	Never Smokeless user	female	72				MTR	a. Unemployed	b. Primary	b. Not in Union	0	72	no
1594	a. Out-patient	04a. Oral-pharyngeal cancer	no		Never Tobacco User	Never Smoker	Never Smokeless user	female	37				MTR	a. Unemployed	b. Primary	a. In Union	1	36	no
1595	a. Out-patient	04a. Oral-pharyngeal cancer	no		Never Tobacco User	Never Smoker	Never Smokeless user	male	72				MTR	b. Employed	c. Secondary	b. Not in Union	0	72	no
1596	a. Out-patient	04a. Oral-pharyngeal cancer	no		Never Tobacco User	Never Smoker	Never Smokeless user	male	53				KNH	b. Employed	b. Primary	a. In Union	0	53	no
1597	a. Out-patient	04a. Oral-pharyngeal cancer	no		Never Tobacco User	Never Smoker	Never Smokeless user	female	38				KNH	a. Unemployed	d. Post Secondary	a. In Union	0	38	no
1598	a. Out-patient	04b. Oesophagus cancer	no		Never Tobacco User	Never Smoker	Never Smokeless user	female	52				MTR	a. Unemployed	b. Primary	b. Not in Union	1	51	no
1599	a. Out-patient	10. Nasopharyngeal cancer	no		Never Tobacco User	Never Smoker	Never Smokeless user	female	58				MTR	b. Employed	b. Primary	b. Not in Union	0	58	no
1600	a. Out-patient	06. Lung cancer	no		Never Tobacco User	Never Smoker	Never Smokeless user	female	80				MTR	a. Unemployed	c. Secondary	b. Not in Union	1	79	yes
1601	b. In-patient	04a. Oral-pharyngeal cancer	yes	12. HIV	Never Tobacco User	Never Smoker	Never Smokeless user	female	48				KNH	b. Employed	d. Post Secondary	a. In Union	0	48	no
1602	a. Out-patient	04a. Oral-pharyngeal cancer	no		Former Tobacco User	Never Smoker	Former Smokeless user	male	79	99	99	5	MTR	b. Employed	b. Primary	a. In Union	1	78	yes
1603	a. Out-patient	06. Lung cancer	no		Never Tobacco User	Never Smoker	Never Smokeless user	male	42				MTR	a. Unemployed	b. Primary	a. In Union	4	38	no
1604	a. Out-patient	06. Lung cancer	no		Never Tobacco User	Never Smoker	Never Smokeless user	female	39				MTR	a. Unemployed	b. Primary	a. In Union	2	37	no
1605	b. In-patient	05. Laryngeal cancer	no		Current Tobacco User	Current Smoker	Never Smokeless user	male	70	18	52		KNH	b. Employed	b. Primary	a. In Union	0	70	yes	4. More than 60 minutes		10
1606	a. Out-patient	10. Nasopharyngeal cancer	yes	11. Hypertension	Never Tobacco User	Never Smoker	Never Smokeless user	female	60				KNH	a. Unemployed	b. Primary	a. In Union	0	60	no
1607	a. Out-patient	04a. Oral-pharyngeal cancer	yes	11. Hypertension	Former Tobacco User	Former Smoker	Former Smokeless user	male	65			0.25	KNH	a. Unemployed	c. Secondary	a. In Union	0	65	yes
1608	a. Out-patient	04a. Oral-pharyngeal cancer	no		Never Tobacco User	Never Smoker	Never Smokeless user	female	46				KNH	b. Employed	d. Post Secondary	a. In Union	0	46	no
1609	a. Out-patient	06. Lung cancer	yes	10. Diabetes/Endocrine e.g thyroid	Former Tobacco User	Former Smoker	Never Smokeless user	male	66	28	36	2	KNH	b. Employed	c. Secondary	a. In Union	0	66	yes
1610	a. Out-patient	04a. Oral-pharyngeal cancer	no		Never Tobacco User	Never Smoker	Never Smokeless user	female	68				KNH	a. Unemployed	c. Secondary	b. Not in Union	0	68	yes
1611	a. Out-patient	06. Lung cancer	no		Never Tobacco User	Never Smoker	Never Smokeless user	male	34				MTR	a. Unemployed	b. Primary	a. In Union	1	33	no
1612	a. Out-patient	04a. Oral-pharyngeal cancer	yes	11. Hypertension	Never Tobacco User	Never Smoker	Never Smokeless user	female	58				KNH	b. Employed	c. Secondary	a. In Union	1	57	no
1613	a. Out-patient	04a. Oral-pharyngeal cancer	no		Former Tobacco User	Former Smoker	Never Smokeless user	male	46			10	KNH	b. Employed	b. Primary	b. Not in Union	2	44	yes
1614	b. In-patient	06. Lung cancer	no		Former Tobacco User	Former Smoker	Never Smokeless user	male	48			2	KNH	b. Employed	d. Post Secondary	a. In Union	2	46	yes
1615	a. Out-patient	07. Chronic bronchitis	no		Former Tobacco User	Never Smoker	Former Smokeless user	female	77	27	45	5	ORH	a. Unemployed	b. Primary	b. Not in Union	1	76	yes
1616	b. In-patient	08. Emphysema	yes	21. Others	Never Tobacco User	Never Smoker	Never Smokeless user	female	87				ORH	a. Unemployed	a. No formal education	b. Not in Union	0	87	yes
1617	b. In-patient	04a. Oral-pharyngeal cancer	no		Never Tobacco User	Never Smoker	Never Smokeless user	male	74				MTR	b. Employed	b. Primary	a. In Union	2	72	yes
1618	a. Out-patient	04a. Oral-pharyngeal cancer	yes	14. Cancer	Former Tobacco User	Former Smoker	Never Smokeless user	male	88	22	55	11	KNH	a. Unemployed	a. No formal education	a. In Union	0	88	yes
1619	b. In-patient	06. Lung cancer	yes	21. Others	Current Tobacco User	Current Smoker	Never Smokeless user	male	62	25	37		MTR	b. Employed	a. No formal education	a. In Union	0	62	yes	1. Within 5 minutes		20	yes
1620	b. In-patient	06. Lung cancer	no		Never Tobacco User	Never Smoker	Never Smokeless user	male	65				KNH	a. Unemployed	a. No formal education	a. In Union	1	64	yes
1621	a. Out-patient	04a. Oral-pharyngeal cancer	no		Current Tobacco User	Current Smoker	Never Smokeless user	male	75	15	60		KNH	a. Unemployed	b. Primary	a. In Union	0	75	no	1. Within 5 minutes		2	yes
1622	b. In-patient	10. Nasopharyngeal cancer	no		Never Tobacco User	Never Smoker	Never Smokeless user	male	52				KNH	b. Employed	c. Secondary	a. In Union	0	52	no
1623	b. In-patient	04a. Oral-pharyngeal cancer	no		Never Tobacco User	Never Smoker	Never Smokeless user	male	48				KNH	b. Employed	c. Secondary	a. In Union	0	48	no
1624	a. Out-patient	04a. Oral-pharyngeal cancer	no		Former Tobacco User	Former Smoker	Never Smokeless user	male	68	21	46	1	KNH	b. Employed	c. Secondary	a. In Union	0	68	yes
1625	a. Out-patient	04a. Oral-pharyngeal cancer	no		Never Tobacco User	Never Smoker	Never Smokeless user	male	43				KNH	b. Employed	d. Post Secondary	a. In Union	0	43	yes
1626	a. Out-patient	04a. Oral-pharyngeal cancer	no		Former Tobacco User	Former Smoker	Never Smokeless user	male	41	19	21.1667	0.833333	KNH	b. Employed	c. Secondary	a. In Union	1	40	yes
1627	a. Out-patient	04a. Oral-pharyngeal cancer	no		Former Tobacco User	Former Smoker	Never Smokeless user	male	49			5	KNH	a. Unemployed	c. Secondary	a. In Union	0	49	yes
1628	a. Out-patient	04a. Oral-pharyngeal cancer	no		Never Tobacco User	Never Smoker	Never Smokeless user	female	40				KNH	b. Employed	d. Post Secondary	b. Not in Union	0	40	no
1629	b. In-patient	04a. Oral-pharyngeal cancer	no		Never Tobacco User	Never Smoker	Never Smokeless user	male	25				KNH	b. Employed		b. Not in Union	0	25	no
1630	a. Out-patient	05. Laryngeal cancer	yes	11. Hypertension	Never Tobacco User	Never Smoker	Never Smokeless user	female	70				KNH	a. Unemployed	b. Primary	b. Not in Union	3	67	no
1631	a. Out-patient	04a. Oral-pharyngeal cancer	no		Former Tobacco User	Former Smoker	Never Smokeless user	female	40	16	14	10	KNH	a. Unemployed	b. Primary	a. In Union	1	39	yes
1632	a. Out-patient	04a. Oral-pharyngeal cancer	yes	12. HIV	Former Tobacco User	Former Smoker	Never Smokeless user	female	65	20	37	8	KNH	a. Unemployed	a. No formal education	b. Not in Union	0	65	yes
1633	a. Out-patient	04a. Oral-pharyngeal cancer	yes		Never Tobacco User	Never Smoker	Never Smokeless user	male	43				KNH	b. Employed	c. Secondary	a. In Union	1	42	yes
1634	a. Out-patient	05. Laryngeal cancer	yes	11. Hypertension	Never Tobacco User	Never Smoker	Never Smokeless user	female	36				MTR	b. Employed	d. Post Secondary	b. Not in Union	1	35	no
1635	a. Out-patient	04a. Oral-pharyngeal cancer	no		Never Tobacco User	Never Smoker	Never Smokeless user	male	26				MTR	a. Unemployed	c. Secondary	a. In Union	0	26	no
1636	a. Out-patient	10. Nasopharyngeal cancer	no		Never Tobacco User	Never Smoker	Never Smokeless user	female	38				MTR	a. Unemployed	a. No formal education	b. Not in Union	0	38	no
1637	b. In-patient	09. Tuberculosis	no		Never Tobacco User	Never Smoker	Never Smokeless user	male	23				KUT	b. Employed	d. Post Secondary	b. Not in Union	0	23	yes
1638	b. In-patient	10. Nasopharyngeal cancer	no		Former Tobacco User	Former Smoker	Never Smokeless user	male	67	20	46	1	KUT	b. Employed	d. Post Secondary	a. In Union	1	66	yes
1639	a. Out-patient	05. Laryngeal cancer	no		Former Tobacco User	Former Smoker	Never Smokeless user	male	61			2	KUT	a. Unemployed	d. Post Secondary	a. In Union	2	59	yes
1640	b. In-patient	09. Tuberculosis	no		Never Tobacco User	Never Smoker	Never Smokeless user	female	46				KUT	b. Employed	d. Post Secondary	a. In Union	0	46	no
1641	a. Out-patient	04b. Oesophagus cancer	no		Never Tobacco User	Never Smoker	Never Smokeless user	male	83				MTR	b. Employed	b. Primary	a. In Union	0	83	yes
1642	a. Out-patient	04b. Oesophagus cancer	no		Never Tobacco User	Never Smoker	Never Smokeless user	male	48				MTR	b. Employed	b. Primary	a. In Union	1	47	yes
1643	a. Out-patient	04a. Oral-pharyngeal cancer	no		Never Tobacco User	Never Smoker	Never Smokeless user	female	30				MTR	b. Employed	c. Secondary	b. Not in Union	0	30	no
1644	b. In-patient	04a. Oral-pharyngeal cancer	yes	21. Others	Former Tobacco User	Former Smoker	Never Smokeless user	male	65	25	39.3333	0.666667	ORH	a. Unemployed	b. Primary	a. In Union	1	64	yes
1645	a. Out-patient	04a. Oral-pharyngeal cancer	yes	11. Hypertension	Former Tobacco User	Former Smoker	Never Smokeless user	male	67	25	37	5	ORH	b. Employed	c. Secondary	a. In Union	0	67	yes
1646	b. In-patient	04a. Oral-pharyngeal cancer	yes	21. Others	Never Tobacco User	Never Smoker	Never Smokeless user	male	47				ORH	b. Employed	c. Secondary	a. In Union	0	47	no
1647	a. Out-patient	10. Nasopharyngeal cancer	no		Former Tobacco User	Former Smoker	Never Smokeless user	male	77	99	99	20	MTR	a. Unemployed	d. Post Secondary	b. Not in Union	1	76	yes
1648	a. Out-patient	04b. Oesophagus cancer	no		Former Tobacco User	Former Smoker	Never Smokeless user	male	37	34	2	1	MTR	b. Employed	d. Post Secondary	a. In Union	4	33	yes
1649	a. Out-patient	04a. Oral-pharyngeal cancer	no		Former Tobacco User	Former Smoker	Never Smokeless user	male	64	25	29	10	MTR	b. Employed	d. Post Secondary	a. In Union	2	62	no
1650	a. Out-patient	04a. Oral-pharyngeal cancer	no		Former Tobacco User	Former Smoker	Never Smokeless user	male	40	18	2	20	MTR	a. Unemployed	c. Secondary	a. In Union	1	39	no
1651	a. Out-patient	04a. Oral-pharyngeal cancer	no		Former Tobacco User	Former Smoker	Never Smokeless user	male	49	30	14	5	MTR	a. Unemployed	c. Secondary	a. In Union	2	47	no
1652	b. In-patient	04a. Oral-pharyngeal cancer	yes	10. Diabetes/Endocrine e.g thyroid	Never Tobacco User	Never Smoker	Never Smokeless user	female	79				ORH	b. Employed	a. No formal education	b. Not in Union	0	79	no
1653	b. In-patient	04a. Oral-pharyngeal cancer	yes	11. Hypertension	Never Tobacco User	Never Smoker	Never Smokeless user	female	67				ORH	b. Employed	b. Primary	a. In Union	0	67	no
1654	a. Out-patient	04a. Oral-pharyngeal cancer	no		Never Tobacco User	Never Smoker	Never Smokeless user	male	77				MTR	a. Unemployed	b. Primary	a. In Union	0	77	no
1655	a. Out-patient	02. Cerebral Vascular Accident (Stroke)	yes	10. Diabetes/Endocrine e.g thyroid	Former Tobacco User	Never Smoker	Former Smokeless user	female	73			5	ORH	a. Unemployed	b. Primary	a. In Union	2	71	yes
1656	a. Out-patient	07. Chronic bronchitis	yes	11. Hypertension	Never Tobacco User	Never Smoker	Never Smokeless user	female	73				ORH	a. Unemployed	b. Primary	a. In Union	1	72	yes
1657	a. Out-patient	04a. Oral-pharyngeal cancer	no		Never Tobacco User	Never Smoker	Never Smokeless user	female	56				MTR	a. Unemployed	c. Secondary	a. In Union	3	53	no
1658	b. In-patient	04a. Oral-pharyngeal cancer	no		Never Tobacco User	Never Smoker	Never Smokeless user	male	71				KUT	b. Employed	b. Primary	a. In Union	0	71	yes
1659	b. In-patient	10. Nasopharyngeal cancer	no		Former Tobacco User	Never Smoker	Former Smokeless user	male	64	24	30	10	KUT	b. Employed	c. Secondary	a. In Union	1	63	yes
1660	b. In-patient	05. Laryngeal cancer	no		Never Tobacco User	Never Smoker	Never Smokeless user	male	47				KUT	b. Employed	d. Post Secondary	a. In Union	2	45	no
1661	b. In-patient	10. Nasopharyngeal cancer	no		Never Tobacco User	Never Smoker	Never Smokeless user	male	42				KUT	b. Employed	d. Post Secondary	a. In Union	2	40	no
1662	b. In-patient	10. Nasopharyngeal cancer	no		Never Tobacco User	Never Smoker	Never Smokeless user	male	42				KUT	b. Employed	d. Post Secondary	a. In Union	2	40	yes
1663	a. Out-patient	04a. Oral-pharyngeal cancer	no		Former Tobacco User	Former Smoker	Never Smokeless user	male	58	35	22	1	MTR	b. Employed	d. Post Secondary	a. In Union	1	57	yes
1664	a. Out-patient	04a. Oral-pharyngeal cancer	no		Never Tobacco User	Never Smoker	Never Smokeless user	female	23				KUT	a. Unemployed	c. Secondary	b. Not in Union	2	21	no
1665	b. In-patient	06. Lung cancer	no		Former Tobacco User	Former Smoker	Never Smokeless user	male	76	20	16	40	KUT	a. Unemployed	c. Secondary	a. In Union	1	75	yes
1666	b. In-patient	02. Cerebral Vascular Accident (Stroke)	no		Never Tobacco User	Never Smoker	Never Smokeless user	male	60				KUT	b. Employed	c. Secondary	a. In Union	0	60	yes
1667	b. In-patient	04a. Oral-pharyngeal cancer	no		Never Tobacco User	Never Smoker	Never Smokeless user	female	58				KUT	a. Unemployed	b. Primary	a. In Union	1	57	no
1668	b. In-patient	05. Laryngeal cancer	no		Current Tobacco User	Current Smoker	Never Smokeless user	male	60	23	37		KUT	b. Employed	c. Secondary	a. In Union	0	60	yes	2. 6 to 30 minutes		5	yes
1669	b. In-patient	04a. Oral-pharyngeal cancer	no		Never Tobacco User	Never Smoker	Never Smokeless user	male	44				KUT	b. Employed	c. Secondary	a. In Union	0	44	no
1670	b. In-patient	04a. Oral-pharyngeal cancer	no		Never Tobacco User	Never Smoker	Never Smokeless user	male	54				KUT	a. Unemployed	c. Secondary	a. In Union	1	53	yes
1671	b. In-patient	04a. Oral-pharyngeal cancer	no		Former Tobacco User	Former Smoker	Never Smokeless user	male	56	18	10	28	KUT	b. Employed	a. No formal education	a. In Union	1	55	yes
1672	b. In-patient	04a. Oral-pharyngeal cancer	no		Former Tobacco User	Former Smoker	Never Smokeless user	male	64	34	-8	38	KUT	b. Employed	b. Primary	a. In Union	0	64	yes
1673	b. In-patient	06. Lung cancer	yes	10. Diabetes/Endocrine e.g thyroid	Former Tobacco User	Former Smoker	Never Smokeless user	male	77	25	27	25	KUT	b. Employed	c. Secondary	a. In Union	0	77	yes
1674	b. In-patient	10. Nasopharyngeal cancer	no		Former Tobacco User	Former Smoker	Never Smokeless user	male	42	13	5	24	KUT	b. Employed	c. Secondary	a. In Union	1	41	yes
1675	b. In-patient	04a. Oral-pharyngeal cancer	no		Never Tobacco User	Never Smoker	Never Smokeless user	female	25				KUT	a. Unemployed	b. Primary	b. Not in Union	1	24	no
1676	b. In-patient	04a. Oral-pharyngeal cancer	yes	12. HIV	Never Tobacco User	Never Smoker		female	43				KUT	a. Unemployed	c. Secondary	a. In Union	3	40	yes
1677	a. Out-patient	04a. Oral-pharyngeal cancer	no		Former Tobacco User	Former Smoker	Never Smokeless user	male	69	26	42	1	ORH	b. Employed	c. Secondary	a. In Union	1	68	yes
1678	b. In-patient	06. Lung cancer	no		Former Tobacco User	Former Smoker	Never Smokeless user	male	73	24	46	3	ORH	b. Employed	b. Primary	a. In Union	2	71	yes
1679	a. Out-patient	04a. Oral-pharyngeal cancer	no		Former Tobacco User	Former Smoker	Former Smokeless user	male	72	25	45	2	MTR	a. Unemployed	b. Primary	a. In Union	0	72	yes
1680	a. Out-patient	04a. Oral-pharyngeal cancer	no		Never Tobacco User	Never Smoker	Never Smokeless user	male	50				MTR	a. Unemployed	c. Secondary	a. In Union	1	49	no
1681	a. Out-patient	04a. Oral-pharyngeal cancer	no		Former Tobacco User	Former Smoker	Never Smokeless user	male	44	22	16	6	MTR	a. Unemployed	a. No formal education	a. In Union	1	43	no
1682	b. In-patient	04a. Oral-pharyngeal cancer	no		Current Tobacco User	Current Smoker	Never Smokeless user	male	86	25	61		MTR	b. Employed	a. No formal education	a. In Union	0	86	no	3. 31 to 60 minutes		3	no
1683	b. In-patient	10. Nasopharyngeal cancer	yes	10. Diabetes/Endocrine e.g thyroid	Former Tobacco User	Former Smoker	Never Smokeless user	male	57	20	0	37	KUT	a. Unemployed	c. Secondary	a. In Union	0	57	yes
1684	a. Out-patient	10. Nasopharyngeal cancer	no		Never Tobacco User	Never Smoker	Never Smokeless user	female	19				KUT	a. Unemployed	c. Secondary	b. Not in Union	0	19	no
1685	a. Out-patient	04a. Oral-pharyngeal cancer	yes	12. HIV	Never Tobacco User	Never Smoker	Never Smokeless user	female	64				KUT	a. Unemployed	c. Secondary	b. Not in Union	0	64	no
1686	b. In-patient	10. Nasopharyngeal cancer	no		Never Tobacco User	Never Smoker	Never Smokeless user	male	24				KUT	a. Unemployed	d. Post Secondary	b. Not in Union	0	24	yes
1687	b. In-patient	04a. Oral-pharyngeal cancer	no		Never Tobacco User	Never Smoker	Never Smokeless user	female	35				KUT	b. Employed	b. Primary	a. In Union	3	32	no
1688	b. In-patient	02. Cerebral Vascular Accident (Stroke)	no		Never Tobacco User	Never Smoker	Never Smokeless user	female	52				ORH	a. Unemployed	b. Primary	a. In Union	0	52	no
1689	a. Out-patient	02. Cerebral Vascular Accident (Stroke)	no		Former Tobacco User	Former Smoker	Never Smokeless user	male	72	26	43	3	ORH	b. Employed	b. Primary	a. In Union	1	71	yes
1690	b. In-patient	06. Lung cancer	yes	7. Chronic bronchitis	Former Tobacco User	Former Smoker	Never Smokeless user	male	71	24	42	5	ORH	b. Employed	b. Primary	a. In Union	3	68	yes
1691	a. Out-patient	10. Nasopharyngeal cancer	no		Never Tobacco User	Never Smoker	Never Smokeless user	female	44				MTR	b. Employed	b. Primary	a. In Union	1	43	no
1692	b. In-patient	04a. Oral-pharyngeal cancer	no		Former Tobacco User	Former Smoker	Never Smokeless user	male	51	17	24	10	ORH	b. Employed	b. Primary	a. In Union	0	51	no
1693	a. Out-patient	04a. Oral-pharyngeal cancer	no		Former Tobacco User	Former Smoker	Never Smokeless user	male	76	20	51	5	ORH	b. Employed	a. No formal education	a. In Union	0	76	yes
1694	b. In-patient	04a. Oral-pharyngeal cancer	no		Former Tobacco User	Former Smoker	Never Smokeless user	male	58	18	38	2	ORH	b. Employed	c. Secondary	a. In Union	2	56	yes
1695	a. Out-patient	04b. Oesophagus cancer	no		Former Tobacco User	Former Smoker	Never Smokeless user	male	62	99	99	0.416667	MTR	a. Unemployed	c. Secondary	a. In Union	1	61	yes
1696	a. Out-patient	10. Nasopharyngeal cancer	no		Former Tobacco User	Never Smoker	Former Smokeless user	female	62	30	22	10	MTR	b. Employed	b. Primary	a. In Union	0	62	no
1697	b. In-patient	04a. Oral-pharyngeal cancer	no		Never Tobacco User	Never Smoker	Never Smokeless user	male	22				MTR	a. Unemployed	c. Secondary	b. Not in Union	2	20	no
1698	a. Out-patient	04b. Oesophagus cancer	no		Former Tobacco User	Never Smoker	Former Smokeless user	male	54	20	33	1	MTR	b. Employed	b. Primary	a. In Union	1	53	yes
1699	b. In-patient	04a. Oral-pharyngeal cancer	no		Never Tobacco User	Never Smoker	Never Smokeless user	female	74				KUT	a. Unemployed	b. Primary	a. In Union	2	72	no
1700	b. In-patient	10. Nasopharyngeal cancer	no		Former Tobacco User	Former Smoker	Never Smokeless user	male	69	30	29	10	KUT	b. Employed	b. Primary	a. In Union	1	68	yes
1701	b. In-patient	04a. Oral-pharyngeal cancer	no		Never Tobacco User	Never Smoker	Never Smokeless user	female	58				KUT	b. Employed	c. Secondary	a. In Union	0	58	no
1702	b. In-patient	10. Nasopharyngeal cancer	no		Never Tobacco User		Never Smokeless user	female	31				MTR	a. Unemployed	b. Primary	b. Not in Union	0	31	no
1703	a. Out-patient	06. Lung cancer	no		Never Tobacco User	Never Smoker	Never Smokeless user	female	59				MTR	a. Unemployed	b. Primary	a. In Union	1	58	no
1704	b. In-patient	01. Myocardial Infarction	no		Former Tobacco User	Former Smoker	Never Smokeless user	female	86			20	ORH	a. Unemployed	b. Primary	b. Not in Union	0	86	yes
1705	b. In-patient	04a. Oral-pharyngeal cancer	no		Never Tobacco User	Never Smoker	Never Smokeless user	female	36				ORH	a. Unemployed	d. Post Secondary	a. In Union	1	35	no
1706	a. Out-patient	06. Lung cancer	no		Former Tobacco User	Former Smoker	Never Smokeless user	male	42	26	13	3	MTR	b. Employed	c. Secondary	a. In Union	0	42	yes
1707	a. Out-patient	04b. Oesophagus cancer	no		Former Tobacco User	Former Smoker	Never Smokeless user	male	48	25	22.5833	0.416667	MTR	b. Employed	c. Secondary	a. In Union	0	48	yes
1708	b. In-patient	04a. Oral-pharyngeal cancer	no		Former Tobacco User	Never Smoker	Former Smokeless user	female	74			5	ORH	a. Unemployed	b. Primary	a. In Union	1	73	yes
1709	a. Out-patient	04b. Oesophagus cancer	no		Former Tobacco User	Never Smoker	Former Smokeless user	female	52	20	31.5	0.5	MTR	a. Unemployed	b. Primary	a. In Union	0	52	yes
1710	a. Out-patient	04b. Oesophagus cancer	yes	21. Others	Never Tobacco User	Never Smoker	Never Smokeless user	male	60				MTR	b. Employed	c. Secondary	a. In Union	0	60	no
1711	b. In-patient	04a. Oral-pharyngeal cancer	no		Former Tobacco User	Never Smoker	Former Smokeless user	female	71	23	43	5	ORH	a. Unemployed	b. Primary	b. Not in Union	3	68	yes
1712	b. In-patient	04a. Oral-pharyngeal cancer	no		Never Tobacco User	Never Smoker	Never Smokeless user	female	67				KUT	b. Employed	a. No formal education	a. In Union	0	67	no
1713	b. In-patient	04a. Oral-pharyngeal cancer	yes	11. Hypertension	Former Tobacco User	Never Smoker	Former Smokeless user	female	74	40	24	10	KUT	a. Unemployed	a. No formal education	b. Not in Union	1	73	no
1714	b. In-patient	04a. Oral-pharyngeal cancer	no		Never Tobacco User	Never Smoker	Never Smokeless user	male	50				KUT	b. Employed	a. No formal education	a. In Union	0	50	yes
1715	b. In-patient	04a. Oral-pharyngeal cancer	no		Never Tobacco User	Never Smoker	Never Smokeless user	male	60				MTR	b. Employed	b. Primary	a. In Union	0	60	yes
1716	b. In-patient	04a. Oral-pharyngeal cancer	no		Never Tobacco User	Never Smoker	Never Smokeless user	female	35				MTR	b. Employed	c. Secondary	a. In Union	1	34	no
1717	a. Out-patient	04a. Oral-pharyngeal cancer	no		Former Tobacco User	Former Smoker	Never Smokeless user	male	68	30	37	1	MTR	a. Unemployed	b. Primary	a. In Union	0	68	yes
1718	a. Out-patient	04a. Oral-pharyngeal cancer	no		Current Tobacco User	Current Smoker	Never Smokeless user	male	62	17	45		MTR	b. Employed	b. Primary	a. In Union	0	62	yes	1. Within 5 minutes		15	no
1719	a. Out-patient	04a. Oral-pharyngeal cancer	no		Former Tobacco User	Former Smoker	Never Smokeless user	female	66	30	27	9	MTR	a. Unemployed	b. Primary	a. In Union	2	64	yes
1720	a. Out-patient	04a. Oral-pharyngeal cancer	no		Never Tobacco User	Never Smoker	Never Smokeless user	female	58				MTR	a. Unemployed	b. Primary	a. In Union	2	56	no
1721	a. Out-patient	04a. Oral-pharyngeal cancer	no		Never Tobacco User	Never Smoker	Never Smokeless user	female	30				MTR	a. Unemployed	c. Secondary	a. In Union	0	30	no
1722	b. In-patient	04a. Oral-pharyngeal cancer	no		Former Tobacco User	Former Smoker	Never Smokeless user	female	40	20	18	2	ORH	b. Employed	c. Secondary	a. In Union	1	39	yes
1723	a. Out-patient	02. Cerebral Vascular Accident (Stroke)	yes	10. Diabetes/Endocrine e.g thyroid	Never Tobacco User	Never Smoker	Never Smokeless user	female	50				ORH	a. Unemployed	c. Secondary	a. In Union	0	50	no
1724	a. Out-patient	04a. Oral-pharyngeal cancer	no		Never Tobacco User	Never Smoker	Never Smokeless user	female	45				MTR	b. Employed	b. Primary	b. Not in Union	0	45	no
1725	a. Out-patient	10. Nasopharyngeal cancer	no		Never Tobacco User	Never Smoker	Never Smokeless user	female	32				MTR	a. Unemployed	d. Post Secondary	b. Not in Union	0	32	no
1726	a. Out-patient	10. Nasopharyngeal cancer	no		Never Tobacco User	Never Smoker	Never Smokeless user	male	36				MTR	b. Employed	c. Secondary	a. In Union	3	33	no
1727	a. Out-patient	04a. Oral-pharyngeal cancer	no		Never Tobacco User	Never Smoker	Never Smokeless user	male	30				MTR	b. Employed	c. Secondary	a. In Union	0	30	no
1728	a. Out-patient	04a. Oral-pharyngeal cancer	no		Never Tobacco User	Never Smoker	Never Smokeless user	male	74				MTR	a. Unemployed	b. Primary	a. In Union	0	74	yes
1729	b. In-patient	02. Cerebral Vascular Accident (Stroke)	yes	10. Diabetes/Endocrine e.g thyroid	Never Tobacco User	Never Smoker	Never Smokeless user	female	67				ORH	a. Unemployed	b. Primary	a. In Union	1	66	no
1730	b. In-patient	05. Laryngeal cancer	no		Former Tobacco User	Former Smoker	Never Smokeless user	male	64	24	35	5	ORH	b. Employed	c. Secondary	a. In Union	2	62	yes
1731	a. Out-patient	04a. Oral-pharyngeal cancer	no		Former Tobacco User	Former Smoker	Never Smokeless user	male	58	35	20	3	MTR	b. Employed	c. Secondary	a. In Union	0	58	yes
1732	a. Out-patient	04b. Oesophagus cancer	no		Never Tobacco User	Never Smoker	Never Smokeless user	male	68				MTR	b. Employed	c. Secondary	a. In Union	1	67	no
1733	a. Out-patient	04b. Oesophagus cancer	no		Never Tobacco User	Never Smoker	Never Smokeless user	male	54				MTR	b. Employed	c. Secondary	a. In Union	0	54	yes
1734	b. In-patient	04a. Oral-pharyngeal cancer	no		Never Tobacco User	Never Smoker		male	60				MTR	b. Employed	b. Primary	a. In Union	0	60	yes
1735	a. Out-patient	04b. Oesophagus cancer	no		Never Tobacco User	Never Smoker	Never Smokeless user	female	59				MTR	a. Unemployed	b. Primary	a. In Union	0	59	no
1736	a. Out-patient	06. Lung cancer	no		Never Tobacco User	Never Smoker	Never Smokeless user	female	18				MTR	a. Unemployed	c. Secondary	b. Not in Union	0	18	no
1737	b. In-patient	07. Chronic bronchitis	no		Never Tobacco User	Never Smoker	Never Smokeless user	female	60				ORH	b. Employed	b. Primary	a. In Union	34	26	no
1738	a. Out-patient	04a. Oral-pharyngeal cancer	yes	10. Diabetes/Endocrine e.g thyroid	Never Tobacco User	Never Smoker	Never Smokeless user	male	66				MTR	a. Unemployed	b. Primary	a. In Union	0	66	yes
1739	a. Out-patient	06. Lung cancer	yes	11. Hypertension	Never Tobacco User	Never Smoker	Never Smokeless user	female	57				MTR	b. Employed	b. Primary	b. Not in Union	2	55	no
1740	a. Out-patient	04a. Oral-pharyngeal cancer	no		Never Tobacco User	Never Smoker	Never Smokeless user	male	27				MTR	b. Employed	d. Post Secondary	a. In Union	3	24	no
1741	a. Out-patient	04a. Oral-pharyngeal cancer	no		Never Tobacco User	Never Smoker	Never Smokeless user	male	51				MTR	b. Employed	b. Primary	a. In Union	1	50	yes
1742	a. Out-patient	04a. Oral-pharyngeal cancer	no		Former Tobacco User	Former Smoker	Never Smokeless user	male	50			18	MTR	b. Employed	c. Secondary	a. In Union	1	49	yes
1743	a. Out-patient	06. Lung cancer	yes	4. Oral-pharyngeal cancer	Never Tobacco User	Never Smoker	Never Smokeless user	female	54				MTR	b. Employed	b. Primary	a. In Union	0	54	no
1744	b. In-patient	04a. Oral-pharyngeal cancer	no		Former Tobacco User	Former Smoker	Never Smokeless user	male	50	22	27.75	0.25	ORH	b. Employed	c. Secondary	a. In Union	0	50	yes
1745	a. Out-patient	04a. Oral-pharyngeal cancer	no		Never Tobacco User	Never Smoker	Never Smokeless user	male	62				MTR	b. Employed	c. Secondary	a. In Union	0	62	yes
1746	a. Out-patient	04a. Oral-pharyngeal cancer	no		Never Tobacco User	Never Smoker	Never Smokeless user	female	66				MTR	a. Unemployed	b. Primary	a. In Union	0	66	no
1747	a. Out-patient	04a. Oral-pharyngeal cancer	no		Never Tobacco User	Never Smoker	Never Smokeless user	male	24				MTR	a. Unemployed	c. Secondary	b. Not in Union	0	24	no
1748	a. Out-patient	04a. Oral-pharyngeal cancer	no		Former Tobacco User	Former Smoker	Never Smokeless user	male	57	30	26.5833	0.416667	MTR	a. Unemployed	b. Primary	a. In Union	0	57	yes
1749	a. Out-patient	04a. Oral-pharyngeal cancer	no		Former Tobacco User	Former Smoker	Never Smokeless user	female	69	20	46	3	MTR	a. Unemployed	a. No formal education	a. In Union	0	69	yes
1750	a. Out-patient	04a. Oral-pharyngeal cancer	no		Never Tobacco User	Never Smoker	Never Smokeless user	male	27				MTR	b. Employed	d. Post Secondary	a. In Union	3	24	no
1751	b. In-patient	04a. Oral-pharyngeal cancer	no		Never Tobacco User	Never Smoker	Never Smokeless user	female	65				KUT	b. Employed	a. No formal education	a. In Union	0	65	no
1752	b. In-patient	04a. Oral-pharyngeal cancer	no		Former Tobacco User	Former Smoker	Former Smokeless user	male	85			27	KUT	b. Employed	a. No formal education	a. In Union	0	85	yes
1753	b. In-patient	10. Nasopharyngeal cancer	no		Never Tobacco User	Never Smoker	Never Smokeless user	male	26				MTR	a. Unemployed	d. Post Secondary	b. Not in Union	0	26	yes
1754	b. In-patient	10. Nasopharyngeal cancer	no		Never Tobacco User	Never Smoker	Never Smokeless user	male	23				MTR	a. Unemployed	d. Post Secondary	b. Not in Union	1	22	no
1755	b. In-patient	04a. Oral-pharyngeal cancer	no		Former Tobacco User	Former Smoker	Never Smokeless user	male	66	40	25	1	MTR	a. Unemployed	b. Primary	a. In Union	1	65	yes
1756	a. Out-patient	06. Lung cancer	no		Never Tobacco User	Never Smoker	Never Smokeless user	female	59				MTR	b. Employed	d. Post Secondary	a. In Union	0	59	no
1757	a. Out-patient	04a. Oral-pharyngeal cancer	no		Never Tobacco User	Never Smoker	Never Smokeless user	male	73				KNH	a. Unemployed	d. Post Secondary	a. In Union	5	68	yes
1758	a. Out-patient	04a. Oral-pharyngeal cancer	no		Former Tobacco User	Former Smoker	Former Smokeless user	male	48	18	23	7	MTR	b. Employed	b. Primary	a. In Union	0	48	yes
1759	a. Out-patient	10. Nasopharyngeal cancer	no		Never Tobacco User	Never Smoker	Never Smokeless user	male	29				MTR	a. Unemployed	c. Secondary	a. In Union	3	26	yes
1760	a. Out-patient	04a. Oral-pharyngeal cancer	yes	11. Hypertension	Former Tobacco User	Former Smoker	Never Smokeless user	male	68			12	KNH	b. Employed	d. Post Secondary	a. In Union	1	67	yes
1761	b. In-patient	04a. Oral-pharyngeal cancer	no		Never Tobacco User	Never Smoker	Never Smokeless user	female	62				KNH	a. Unemployed	a. No formal education	a. In Union	0	62	no
1762	a. Out-patient	04a. Oral-pharyngeal cancer	yes	8. Emphysema	Former Tobacco User	Former Smoker	Never Smokeless user	male	58	30	25	3	KNH	b. Employed	c. Secondary	a. In Union	2	56	yes
1763	b. In-patient	04a. Oral-pharyngeal cancer	no		Never Tobacco User	Never Smoker	Never Smokeless user	female	74				KUT	b. Employed			1	73	no
1764	a. Out-patient	10. Nasopharyngeal cancer	no		Former Tobacco User	Former Smoker	Never Smokeless user	male	41	25	2	14	MTR	b. Employed	c. Secondary	a. In Union	3	38	yes
1765	a. Out-patient	06. Lung cancer	no		Never Tobacco User	Never Smoker	Never Smokeless user	male	65				MTR	a. Unemployed	b. Primary	a. In Union	5	60	no
1766	b. In-patient	04a. Oral-pharyngeal cancer	no		Former Tobacco User	Former Smoker	Never Smokeless user	male	70	30	39.75	0.25	MTR	b. Employed	b. Primary	a. In Union	0	70	yes
1767	a. Out-patient	04a. Oral-pharyngeal cancer	no		Former Tobacco User	Never Smoker	Former Smokeless user	female	90	30	59.75	0.25	MTR	b. Employed	a. No formal education	a. In Union	0	90	no
1768	a. Out-patient	04a. Oral-pharyngeal cancer	yes	12. HIV	Never Tobacco User	Never Smoker	Never Smokeless user	female	64				KNH	a. Unemployed	b. Primary	b. Not in Union	0	64	no
1769	a. Out-patient	04a. Oral-pharyngeal cancer	no		Former Tobacco User	Former Smoker	Never Smokeless user	male	77	20	56.3333	0.666667	KNH	a. Unemployed	a. No formal education	a. In Union	1	76	yes
1770	a. Out-patient	04a. Oral-pharyngeal cancer	yes	11. Hypertension	Former Tobacco User	Former Smoker	Never Smokeless user	female	65	17	33	15	KNH	a. Unemployed	b. Primary	a. In Union	0	65	no
1771	a. Out-patient	10. Nasopharyngeal cancer	yes	21. Others	Former Tobacco User	Former Smoker	Never Smokeless user	male	52	28	23.5	0.5	MTR	b. Employed	b. Primary	a. In Union	1	51	yes
1772	b. In-patient	06. Lung cancer	yes	9. Tuberculosis	Never Tobacco User	Never Smoker	Never Smokeless user	male	34				KNH	a. Unemployed	c. Secondary	a. In Union	0	34	yes
1773	b. In-patient	06. Lung cancer	no		Never Tobacco User	Never Smoker	Never Smokeless user	female	79				KNH	b. Employed	a. No formal education	a. In Union	1	78	no
1774	b. In-patient	06. Lung cancer	yes	8. Emphysema	Former Tobacco User	Former Smoker	Never Smokeless user	male	61	20	11	30	KNH	a. Unemployed	a. No formal education	a. In Union	0	61	yes
1775	b. In-patient	04a. Oral-pharyngeal cancer	no		Former Tobacco User	Former Smoker	Never Smokeless user	male	56	14	20	22	MTR	b. Employed	a. No formal education	a. In Union	0	56	yes
1776	a. Out-patient	04a. Oral-pharyngeal cancer	no		Never Tobacco User	Never Smoker	Never Smokeless user	male	50				MTR	a. Unemployed	b. Primary	a. In Union	1	49	no
1777	a. Out-patient	04b. Oesophagus cancer	no		Never Tobacco User	Never Smoker	Never Smokeless user	male	19				MTR	a. Unemployed	c. Secondary	b. Not in Union	0	19	no
1778	a. Out-patient	05. Laryngeal cancer	no		Former Tobacco User	Former Smoker	Never Smokeless user	male	71	99	99	0.25	KNH	a. Unemployed	b. Primary	a. In Union	0	71	yes
1779	a. Out-patient	04a. Oral-pharyngeal cancer	no		Former Tobacco User	Former Smoker	Never Smokeless user	male	42			20	MTR	b. Employed	b. Primary	a. In Union	0	42	yes
1780	a. Out-patient	06. Lung cancer	no		Current Tobacco User	Current Smoker	Never Smokeless user	female	61	8	53		MTR	b. Employed	b. Primary	b. Not in Union	0	61	no	4. More than 60 minutes		0	no
1781	a. Out-patient	10. Nasopharyngeal cancer	no		Never Tobacco User	Never Smoker	Never Smokeless user	male	60				MTR	b. Employed	b. Primary	a. In Union	2	58	no
1782	a. Out-patient	04a. Oral-pharyngeal cancer	yes	11. Hypertension	Never Tobacco User	Never Smoker	Never Smokeless user	female	56				KNH	a. Unemployed	b. Primary	b. Not in Union	2	54	no
1783	a. Out-patient	05. Laryngeal cancer	yes	11. Hypertension	Never Tobacco User	Never Smoker	Never Smokeless user	male	63				KNH	b. Employed	c. Secondary	a. In Union	3	60	no
1784	b. In-patient	04a. Oral-pharyngeal cancer	no		Never Tobacco User	Never Smoker	Never Smokeless user	female	52				KNH	a. Unemployed	c. Secondary	a. In Union	1	51	no
1785	a. Out-patient	04a. Oral-pharyngeal cancer	no		Never Tobacco User	Never Smoker	Never Smokeless user	female	43				KNH	a. Unemployed	d. Post Secondary	b. Not in Union	0	43	no
1786	b. In-patient	04a. Oral-pharyngeal cancer	no		Former Tobacco User	Former Smoker	Never Smokeless user	male	52	22	22	8	KNH	b. Employed	d. Post Secondary	b. Not in Union	1	51	yes
1787	b. In-patient	04a. Oral-pharyngeal cancer	no		Never Tobacco User	Never Smoker	Never Smokeless user	female	36				KNH	b. Employed	b. Primary	a. In Union	0	36	no
1788	b. In-patient	04a. Oral-pharyngeal cancer	no		Former Tobacco User	Former Smoker	Never Smokeless user	male	46	24	21.6667	0.333333	KNH	b. Employed	b. Primary	a. In Union	0	46	yes
1789	a. Out-patient	04a. Oral-pharyngeal cancer	no		Never Tobacco User	Never Smoker	Never Smokeless user	male	61				MTR	b. Employed	b. Primary	a. In Union	0	61	no
1790	a. Out-patient	04b. Oesophagus cancer	no		Never Tobacco User	Never Smoker	Never Smokeless user	female	58				MTR	a. Unemployed	b. Primary	b. Not in Union	0	58	yes
1791	a. Out-patient	04a. Oral-pharyngeal cancer	yes	11. Hypertension	Former Tobacco User	Former Smoker	Never Smokeless user	male	79	18	11	50	MTR	b. Employed	b. Primary	a. In Union	0	79	yes
1792	a. Out-patient	06. Lung cancer	no		Never Tobacco User	Never Smoker	Never Smokeless user	female	59				MTR	b. Employed	d. Post Secondary	a. In Union	0	59	no
1793	a. Out-patient	02. Cerebral Vascular Accident (Stroke)	yes	11. Hypertension	Former Tobacco User	Former Smoker	Never Smokeless user	male	48	35	10	3	KNH	a. Unemployed	c. Secondary	a. In Union	4	44	yes
1794	a. Out-patient	04a. Oral-pharyngeal cancer	no		Former Tobacco User	Former Smoker	Never Smokeless user	male	87			60	MTR	b. Employed	b. Primary	a. In Union	0	87	yes
1795	a. Out-patient	04a. Oral-pharyngeal cancer	no		Former Tobacco User	Former Smoker	Never Smokeless user	male	80	30	40	10	MTR	a. Unemployed	b. Primary	a. In Union	0	80	yes
1796	a. Out-patient	04a. Oral-pharyngeal cancer	no		Never Tobacco User	Never Smoker	Never Smokeless user	male	60				MTR	a. Unemployed	b. Primary	a. In Union	1	59	yes
1797	a. Out-patient	04b. Oesophagus cancer	yes	10. Diabetes/Endocrine e.g thyroid	Never Tobacco User	Never Smoker	Never Smokeless user	female	49				MTR	a. Unemployed	c. Secondary	b. Not in Union	0	49	yes
1798	a. Out-patient	04a. Oral-pharyngeal cancer	yes	10. Diabetes/Endocrine e.g thyroid	Never Tobacco User	Never Smoker	Never Smokeless user	male	62				KNH	b. Employed	c. Secondary	a. In Union	0	62	yes
1799	a. Out-patient	04a. Oral-pharyngeal cancer	no		Never Tobacco User	Never Smoker	Never Smokeless user	female	38				KNH	b. Employed	c. Secondary	a. In Union	0	38	no
1800	a. Out-patient	06. Lung cancer	no		Former Tobacco User	Former Smoker	Never Smokeless user	male	52	23	11	18	KNH	a. Unemployed	c. Secondary	a. In Union	0	52	yes
1801	b. In-patient	04a. Oral-pharyngeal cancer	no		Never Tobacco User	Never Smoker	Never Smokeless user	female	60				KNH	a. Unemployed	d. Post Secondary	a. In Union	2	58	no
1802	b. In-patient	05. Laryngeal cancer	no		Former Tobacco User	Former Smoker	Never Smokeless user	male	59	20	29	10	KNH	a. Unemployed	b. Primary	a. In Union	1	58	yes
1803	b. In-patient	10. Nasopharyngeal cancer	yes	11. Hypertension	Former Tobacco User	Former Smoker	Never Smokeless user	male	72	40	12	20	KNH	a. Unemployed	a. No formal education	a. In Union	1	71	yes
1804	a. Out-patient	04a. Oral-pharyngeal cancer	no		Never Tobacco User	Never Smoker	Never Smokeless user	male	41				MTR	b. Employed	b. Primary	a. In Union	0	41	yes
1805	a. Out-patient	06. Lung cancer	no		Never Tobacco User	Never Smoker	Never Smokeless user	female	22				MTR	a. Unemployed	c. Secondary	b. Not in Union	1	21	no
1806	a. Out-patient	04a. Oral-pharyngeal cancer	no		Former Tobacco User	Former Smoker	Never Smokeless user	male	64	20	43.6667	0.333333	MTR	b. Employed	b. Primary	a. In Union	0	64	yes
1807	a. Out-patient	04a. Oral-pharyngeal cancer	yes	12. HIV	Former Tobacco User	Former Smoker	Never Smokeless user	male	58	22	26	10	MTR	b. Employed	b. Primary	a. In Union	1	57	yes
1808	a. Out-patient	04b. Oesophagus cancer	yes	21. Others	Former Tobacco User	Former Smoker	Never Smokeless user	male	52			30	MTR	a. Unemployed	b. Primary	a. In Union	0	52	no
1809	a. Out-patient	06. Lung cancer	no		Never Tobacco User	Never Smoker	Never Smokeless user	male	47				MTR	b. Employed	d. Post Secondary	a. In Union	1	46	no
1810	a. Out-patient	01. Myocardial Infarction	yes	11. Hypertension	Never Tobacco User	Never Smoker	Never Smokeless user	male	46				KNH	b. Employed	d. Post Secondary	a. In Union	0	46	no
1811	a. Out-patient	04a. Oral-pharyngeal cancer	no		Former Tobacco User	Former Smoker	Former Smokeless user	male	70	20	30	20	MTR	a. Unemployed	b. Primary	a. In Union	1	69	yes
1812	a. Out-patient	04a. Oral-pharyngeal cancer	no		Never Tobacco User	Never Smoker	Never Smokeless user	female	50				MTR	a. Unemployed	b. Primary	a. In Union	1	49	no
1813	a. Out-patient	04a. Oral-pharyngeal cancer	no		Former Tobacco User	Never Smoker	Former Smokeless user	male	72	28	4	40	MTR	a. Unemployed	b. Primary	a. In Union	0	72	yes
1814	a. Out-patient	04a. Oral-pharyngeal cancer	yes	11. Hypertension	Never Tobacco User	Never Smoker	Never Smokeless user	female	65				MTR	b. Employed	d. Post Secondary	a. In Union	1	64	no
1815	a. Out-patient	10. Nasopharyngeal cancer	no		Never Tobacco User	Never Smoker	Never Smokeless user	male	22				MTR	a. Unemployed	d. Post Secondary	b. Not in Union	3	19	yes
1816	a. Out-patient	04a. Oral-pharyngeal cancer	no		Never Tobacco User	Never Smoker	Never Smokeless user	female	88				KNH	a. Unemployed	a. No formal education	b. Not in Union	0	88	no
1817	a. Out-patient	05. Laryngeal cancer	no		Former Tobacco User	Former Smoker	Never Smokeless user	male	60	20	39.75	0.25	KNH	a. Unemployed	c. Secondary	a. In Union	0	60	yes
1818	a. Out-patient	04a. Oral-pharyngeal cancer	no		Never Tobacco User	Never Smoker	Never Smokeless user	female	32				KNH	a. Unemployed	b. Primary	a. In Union	1	31	no
1819	a. Out-patient	10. Nasopharyngeal cancer	no		Former Tobacco User	Former Smoker	Never Smokeless user	male	50	20	29.75	0.25	KNH	a. Unemployed	b. Primary	b. Not in Union	0	50	yes
1820	a. Out-patient	04a. Oral-pharyngeal cancer	no		Former Tobacco User	Former Smoker	Never Smokeless user	male	58	22	35.9167	0.0833333	KNH	a. Unemployed	c. Secondary	a. In Union	0	58	yes
1821	a. Out-patient	05. Laryngeal cancer	no		Former Tobacco User	Former Smoker	Never Smokeless user	male	76	25	48	3	MTR	b. Employed	c. Secondary	a. In Union	0	76	yes
1822	a. Out-patient	05. Laryngeal cancer	no		Former Tobacco User	Former Smoker	Never Smokeless user	male	69	14	38	17	MTR	b. Employed	a. No formal education	a. In Union	0	69	yes
1823	a. Out-patient	04a. Oral-pharyngeal cancer	no		Never Tobacco User	Never Smoker	Never Smokeless user	female	71				KNH	a. Unemployed	b. Primary	a. In Union	0	71	no
1824	a. Out-patient	04a. Oral-pharyngeal cancer	yes	10. Diabetes/Endocrine e.g thyroid	Never Tobacco User	Never Smoker	Never Smokeless user	female	58				KNH	b. Employed	b. Primary	a. In Union	0	58	no
1825	a. Out-patient	07. Chronic bronchitis	yes	8. Emphysema	Never Tobacco User	Never Smoker	Never Smokeless user	female	27				KNH	b. Employed	d. Post Secondary	b. Not in Union	0	27	no
1826	a. Out-patient	04a. Oral-pharyngeal cancer	no		Former Tobacco User	Former Smoker	Never Smokeless user	male	71			1	MTR	b. Employed	b. Primary	a. In Union	1	70	yes
1827	a. Out-patient	04a. Oral-pharyngeal cancer	yes	10. Diabetes/Endocrine e.g thyroid	Former Tobacco User	Former Smoker	Never Smokeless user	male	53	24	28.1667	0.833333	KNH	b. Employed	d. Post Secondary	a. In Union	1	52	yes
1828	a. Out-patient	04a. Oral-pharyngeal cancer	no		Never Tobacco User	Never Smoker	Never Smokeless user	male	77				KNH	b. Employed	c. Secondary	a. In Union	0	77	yes
1829	a. Out-patient	04a. Oral-pharyngeal cancer	yes	11. Hypertension	Former Tobacco User	Former Smoker	Never Smokeless user	male	65	25	16	24	KNH	a. Unemployed	b. Primary	a. In Union	0	65	yes
1830	a. Out-patient	04a. Oral-pharyngeal cancer	no		Never Tobacco User	Never Smoker	Never Smokeless user	female	61				KNH	a. Unemployed	c. Secondary	b. Not in Union	1	60	no
1831	a. Out-patient	04a. Oral-pharyngeal cancer	no		Never Tobacco User	Never Smoker	Never Smokeless user	male	36				KNH	a. Unemployed	b. Primary	a. In Union	0	36	no
1832	a. Out-patient	04a. Oral-pharyngeal cancer	yes	11. Hypertension	Never Tobacco User	Never Smoker	Never Smokeless user	female	82				KNH	a. Unemployed	a. No formal education	b. Not in Union	0	82	no
1833	a. Out-patient	04a. Oral-pharyngeal cancer	no		Never Tobacco User	Never Smoker	Never Smokeless user	female	37				KNH	a. Unemployed	b. Primary	a. In Union	0	37	yes
1834	b. In-patient	04a. Oral-pharyngeal cancer	no		Never Tobacco User	Never Smoker	Never Smokeless user	female	74				KNH	b. Employed	a. No formal education	a. In Union	0	74	no
1835	b. In-patient	06. Lung cancer	no		Former Tobacco User	Former Smoker	Never Smokeless user	male	52	22	26	4	KNH	a. Unemployed	c. Secondary	a. In Union	4	48	yes
1836	a. Out-patient	04b. Oesophagus cancer	no		Never Tobacco User	Never Smoker	Never Smokeless user	male	62				MTR	b. Employed	b. Primary	a. In Union	0	62	yes
1837	a. Out-patient	04a. Oral-pharyngeal cancer	no		Former Tobacco User	Former Smoker	Never Smokeless user	female	68	30	37	1	MTR	a. Unemployed	a. No formal education	a. In Union	1	67	yes
1838	a. Out-patient	06. Lung cancer	no		Former Tobacco User	Former Smoker	Never Smokeless user	male	54	20	24	10	KNH	a. Unemployed	c. Secondary	a. In Union	0	54	yes
1839	b. In-patient	05. Laryngeal cancer	yes	11. Hypertension	Former Tobacco User	Former Smoker	Never Smokeless user	male	61	20	40.6667	0.333333	KNH	b. Employed	c. Secondary	a. In Union	4	57	yes
1840	a. Out-patient	06. Lung cancer	no		Never Tobacco User	Never Smoker	Never Smokeless user	male	37				MTR	a. Unemployed	c. Secondary	a. In Union	0	37	no
1841	a. Out-patient	04a. Oral-pharyngeal cancer	no		Never Tobacco User	Never Smoker	Never Smokeless user	male	42				MTR	b. Employed	b. Primary	a. In Union	0	42	no
1842	b. In-patient	05. Laryngeal cancer	no		Former Tobacco User	Former Smoker	Never Smokeless user	male	70	35	34.5	0.5	KNH	a. Unemployed	c. Secondary	a. In Union	1	69	yes
1843	b. In-patient	05. Laryngeal cancer	no		Former Tobacco User	Former Smoker	Never Smokeless user	male	57			2	KNH	b. Employed	d. Post Secondary	a. In Union	0	57	yes
1844	b. In-patient	05. Laryngeal cancer	yes	8. Emphysema	Never Tobacco User	Never Smoker	Never Smokeless user	female	50				KNH	b. Employed	c. Secondary	a. In Union	0	50	no
1845	a. Out-patient	04a. Oral-pharyngeal cancer	no		Never Tobacco User	Never Smoker	Never Smokeless user	male	42				MTR	a. Unemployed	c. Secondary	a. In Union	0	42	yes
1846	a. Out-patient	04a. Oral-pharyngeal cancer	no		Never Tobacco User	Never Smoker	Never Smokeless user	female	58				MTR	a. Unemployed	b. Primary	a. In Union	0	58	no
1847	a. Out-patient	04a. Oral-pharyngeal cancer	no		Current Tobacco User	Current Smoker	Never Smokeless user	male	49	22	27		MTR	b. Employed	b. Primary	a. In Union	0	49	no	2. 6 to 30 minutes		1	yes
1848	a. Out-patient	06. Lung cancer	no		Former Tobacco User	Former Smoker	Never Smokeless user	female	80	25	50	5	MTR	a. Unemployed	a. No formal education	a. In Union	0	80	no
1849	a. Out-patient	08. Emphysema	yes	10. Diabetes/Endocrine e.g thyroid	Former Tobacco User	Former Smoker	Never Smokeless user	male	50			1	KNH	a. Unemployed	c. Secondary	a. In Union	1	49	yes
1850	a. Out-patient	08. Emphysema	yes	10. Diabetes/Endocrine e.g thyroid	Never Tobacco User	Never Smoker	Never Smokeless user	male	55				KNH	a. Unemployed	d. Post Secondary	a. In Union	0	55	no
1851	a. Out-patient	08. Emphysema	yes	7. Chronic bronchitis	Former Tobacco User	Former Smoker	Never Smokeless user	male	65			30	KNH	b. Employed	d. Post Secondary	a. In Union	0	65	yes
1852	a. Out-patient	04a. Oral-pharyngeal cancer	no		Former Tobacco User	Former Smoker	Never Smokeless user	male	83	99	40	20	KNH	a. Unemployed	b. Primary	a. In Union	1	82	yes
1853	a. Out-patient	04b. Oesophagus cancer	no		Never Tobacco User	Never Smoker	Never Smokeless user	female	56				KNH	a. Unemployed	b. Primary	b. Not in Union	0	56	no
1854	a. Out-patient	04a. Oral-pharyngeal cancer	no		Former Tobacco User	Former Smoker	Never Smokeless user	male	73			13	KNH	b. Employed	b. Primary	a. In Union	0	73	yes
1855	a. Out-patient	04b. Oesophagus cancer	no		Former Tobacco User	Former Smoker	Never Smokeless user	male	58	15	42.75	0.25	KNH	b. Employed	c. Secondary	a. In Union	0	58	yes
1856	a. Out-patient	04a. Oral-pharyngeal cancer	no		Never Tobacco User	Never Smoker	Never Smokeless user	male	52				KNH	b. Employed	d. Post Secondary	a. In Union	0	52	no
1857	a. Out-patient	10. Nasopharyngeal cancer	no		Never Tobacco User	Never Smoker	Never Smokeless user	female	37				KNH	b. Employed	d. Post Secondary	a. In Union	2	35	no
1858	a. Out-patient	04a. Oral-pharyngeal cancer	no		Never Tobacco User	Never Smoker	Never Smokeless user	female	50				KNH	b. Employed	b. Primary	b. Not in Union	2	48	no
1859	a. Out-patient	02. Cerebral Vascular Accident (Stroke)	yes	11. Hypertension	Never Tobacco User	Never Smoker	Never Smokeless user	male	40				KNH	b. Employed	d. Post Secondary	a. In Union	2	38	yes
1860	a. Out-patient	04b. Oesophagus cancer	no		Former Tobacco User	Former Smoker	Never Smokeless user	male	63	30	32.5	0.5	MTR	b. Employed	b. Primary	a. In Union	0	63	yes
1861	a. Out-patient	04a. Oral-pharyngeal cancer	no		Never Tobacco User	Never Smoker	Never Smokeless user	female	59				MTR	a. Unemployed	c. Secondary	a. In Union	0	59	yes
1862	a. Out-patient	04a. Oral-pharyngeal cancer	no		Former Tobacco User	Former Smoker	Never Smokeless user	male	54	25	7	22	MTR	b. Employed	b. Primary	a. In Union	0	54	no
1863	a. Out-patient	04a. Oral-pharyngeal cancer	no		Never Tobacco User	Never Smoker	Never Smokeless user	female	56				MTR	a. Unemployed	b. Primary	a. In Union	0	56	yes
1864	a. Out-patient	05. Laryngeal cancer	yes	11. Hypertension	Never Tobacco User	Never Smoker	Never Smokeless user	female	68				KNH	a. Unemployed	b. Primary	a. In Union	1	67	no
1865	a. Out-patient	04a. Oral-pharyngeal cancer	no		Never Tobacco User	Never Smoker	Never Smokeless user	female	40				KNH	b. Employed	d. Post Secondary	a. In Union	0	40	no
1866	b. In-patient	10. Nasopharyngeal cancer	no		Former Tobacco User	Former Smoker	Never Smokeless user	male	34			20	MTR	b. Employed	c. Secondary	a. In Union	0	34	yes
1867	a. Out-patient	06. Lung cancer	no		Never Tobacco User	Never Smoker	Never Smokeless user	female	64				MTR	b. Employed	b. Primary	a. In Union	0	64	no
1868	a. Out-patient	04a. Oral-pharyngeal cancer	no		Former Tobacco User	Former Smoker	Never Smokeless user	male	57	27	29.8333	0.166667	KNH	b. Employed	b. Primary	a. In Union	0	57	yes
1869	a. Out-patient	10. Nasopharyngeal cancer	no		Current Tobacco User	Current Smoker	Never Smokeless user	male	50	20	30		KNH	b. Employed	a. No formal education	a. In Union	0	50	yes	4. More than 60 minutes		1	no
1870	b. In-patient	05. Laryngeal cancer	no		Former Tobacco User	Former Smoker	Never Smokeless user	male	60	20	39.5833	0.416667	KNH	a. Unemployed	a. No formal education	a. In Union	0	60	yes
1871	b. In-patient	06. Lung cancer	yes	9. Tuberculosis	Former Tobacco User	Former Smoker	Never Smokeless user	male	52	15	10	27	KNH	b. Employed	b. Primary	a. In Union	0	52	yes
1872	b. In-patient	05. Laryngeal cancer	no		Former Tobacco User	Former Smoker	Never Smokeless user	male	69	22	46	1	KNH	b. Employed	b. Primary	a. In Union	1	68	yes
1873	a. Out-patient	08. Emphysema	yes	10. Diabetes/Endocrine e.g thyroid	Former Tobacco User	Former Smoker	Never Smokeless user	male	61	15	45.5	0.5	KNH	b. Employed	d. Post Secondary	a. In Union	2	59	yes
1874	a. Out-patient	04a. Oral-pharyngeal cancer	no		Never Tobacco User	Never Smoker	Never Smokeless user	female	70				KNH	a. Unemployed	a. No formal education	b. Not in Union	0	70	no
1875	a. Out-patient	04a. Oral-pharyngeal cancer	no		Former Tobacco User	Former Smoker	Never Smokeless user	male	74	7	65	2	KNH	a. Unemployed	b. Primary	a. In Union	0	74	yes
1876	a. Out-patient	04a. Oral-pharyngeal cancer	no		Current Tobacco User	Never Smoker	Current Smokeless user	female	65	22	43		KNH	b. Employed	a. No formal education	b. Not in Union	0	65	yes		1. Within 5 minutes
1877	a. Out-patient	04a. Oral-pharyngeal cancer	no		Never Tobacco User	Never Smoker	Never Smokeless user	male	47				KNH	b. Employed	b. Primary	b. Not in Union	0	47	no
1878	a. Out-patient	04a. Oral-pharyngeal cancer	yes	10. Diabetes/Endocrine e.g thyroid	Former Tobacco User	Former Smoker	Never Smokeless user	male	73	99	99	0.5	KNH	a. Unemployed	d. Post Secondary	a. In Union	0	73	yes
1879	a. Out-patient	04a. Oral-pharyngeal cancer	yes	11. Hypertension	Never Tobacco User	Never Smoker	Never Smokeless user	female	74				KNH	b. Employed	a. No formal education	a. In Union	0	74	no
1880	a. Out-patient	05. Laryngeal cancer	no		Never Tobacco User	Never Smoker	Never Smokeless user	male	55				MTR	b. Employed	c. Secondary	a. In Union	0	55	no
1881	a. Out-patient	06. Lung cancer	no		Never Tobacco User	Never Smoker	Never Smokeless user	male	46				MTR	b. Employed	c. Secondary	a. In Union	0	46	no
1882	a. Out-patient	10. Nasopharyngeal cancer	no		Current Tobacco User	Current Smoker	Never Smokeless user	male	39	35	4		MTR	b. Employed	c. Secondary	a. In Union	0	39	yes	4. More than 60 minutes		2	no
1883	a. Out-patient	04a. Oral-pharyngeal cancer	no		Never Tobacco User	Never Smoker	Never Smokeless user	female	36				MTR	b. Employed	b. Primary	b. Not in Union	0	36	yes
1884	b. In-patient	05. Laryngeal cancer	no		Former Tobacco User	Former Smoker	Never Smokeless user	male	46	18	3	25	KNH	b. Employed	d. Post Secondary	a. In Union	1	45	yes
1885	b. In-patient	05. Laryngeal cancer	yes	11. Hypertension	Never Tobacco User	Never Smoker	Never Smokeless user	female	61				KNH	a. Unemployed	b. Primary	b. Not in Union	0	61	no
1886	a. Out-patient	04a. Oral-pharyngeal cancer	no		Never Tobacco User	Never Smoker	Never Smokeless user	female	53				KNH	b. Employed	c. Secondary	a. In Union	0	53	no
1887	b. In-patient	05. Laryngeal cancer	no		Former Tobacco User	Former Smoker	Never Smokeless user	male	56	25	30.25	0.75	KNH	b. Employed	b. Primary	a. In Union	0	56	yes
1888	b. In-patient	05. Laryngeal cancer	no		Former Tobacco User	Former Smoker	Never Smokeless user	male	60	20	39.3333	0.666667	KNH	b. Employed	b. Primary	a. In Union	1	59	yes
1889	b. In-patient	05. Laryngeal cancer	no		Former Tobacco User	Former Smoker	Never Smokeless user	male	67	20	46	1	KNH	b. Employed	c. Secondary	a. In Union	1	66	yes
1890	b. In-patient	05. Laryngeal cancer	no		Never Tobacco User	Never Smoker	Never Smokeless user	male	65				KNH	b. Employed	a. No formal education	a. In Union	0	65	no
1891	a. Out-patient	02. Cerebral Vascular Accident (Stroke)	yes	10. Diabetes/Endocrine e.g thyroid	Never Tobacco User	Never Smoker	Never Smokeless user	female	53				KNH	a. Unemployed	c. Secondary	a. In Union	2	51	no
1892	a. Out-patient	04b. Oesophagus cancer	yes	11. Hypertension	Former Tobacco User	Former Smoker	Never Smokeless user	male	73	20	50	3	MTR	b. Employed	b. Primary	a. In Union	0	73	yes
1893	a. Out-patient	04a. Oral-pharyngeal cancer	no		Never Tobacco User	Never Smoker	Never Smokeless user	female	76				MTR	a. Unemployed	b. Primary	a. In Union	0	76	no
1894	a. Out-patient	04a. Oral-pharyngeal cancer	no		Never Tobacco User	Never Smoker	Never Smokeless user	male	60				MTR	a. Unemployed	b. Primary	a. In Union	0	60	no
1895	a. Out-patient	04b. Oesophagus cancer	yes	11. Hypertension	Never Tobacco User	Never Smoker	Never Smokeless user	female	96				KNH	a. Unemployed	a. No formal education	b. Not in Union	0	96	no
1896	a. Out-patient	04a. Oral-pharyngeal cancer	no		Current Tobacco User	Current Smoker	Never Smokeless user	male	62	99	99		KNH	a. Unemployed	b. Primary	b. Not in Union	0	62	yes	4. More than 60 minutes		3	no
1897	b. In-patient	04a. Oral-pharyngeal cancer	no		Former Tobacco User	Former Smoker	Never Smokeless user	female	21			0.5	KNH	a. Unemployed	d. Post Secondary	b. Not in Union	0	21	yes
1898	b. In-patient	04a. Oral-pharyngeal cancer	no		Never Tobacco User	Never Smoker	Never Smokeless user	male	56				KNH	a. Unemployed	c. Secondary	a. In Union	2	54	yes
1899	b. In-patient	04a. Oral-pharyngeal cancer	no		Never Tobacco User	Never Smoker	Never Smokeless user	male	43				KNH	b. Employed	b. Primary	a. In Union	1	42	no
1900	a. Out-patient	04a. Oral-pharyngeal cancer	no		Never Tobacco User	Never Smoker	Never Smokeless user	male	72				MTR	a. Unemployed	b. Primary	a. In Union	0	72	no
1901	b. In-patient	04a. Oral-pharyngeal cancer	no		Current Tobacco User	Current Smoker	Never Smokeless user	male	44	22	22		KNH	a. Unemployed	b. Primary	b. Not in Union	0	44	no	2. 6 to 30 minutes		6	no
1902	a. Out-patient	03. Peripheral arterial disease	no		Current Tobacco User	Current Smoker	Never Smokeless user	male	72	22	50		KNH	b. Employed	b. Primary	a. In Union	0	72	yes	3. 31 to 60 minutes		10	yes
1903	a. Out-patient	04a. Oral-pharyngeal cancer	yes	10. Diabetes/Endocrine e.g thyroid	Former Tobacco User	Former Smoker	Never Smokeless user	male	70	20	24	26	KNH	a. Unemployed	c. Secondary	a. In Union	0	70	yes
1904	a. Out-patient	04a. Oral-pharyngeal cancer	no		Former Tobacco User	Former Smoker	Never Smokeless user	male	27	18	-1	10	KNH	a. Unemployed	b. Primary	b. Not in Union	0	27	yes
1905	a. Out-patient	04a. Oral-pharyngeal cancer	no		Never Tobacco User	Never Smoker	Never Smokeless user	female	53				KNH	b. Employed	b. Primary	a. In Union	0	53	no
1906	a. Out-patient	05. Laryngeal cancer	no		Never Tobacco User	Never Smoker	Never Smokeless user	female	56				KNH	b. Employed	b. Primary	b. Not in Union	0	56	no
1907	a. Out-patient	04a. Oral-pharyngeal cancer	no		Never Tobacco User	Never Smoker	Never Smokeless user	female	64				KNH	b. Employed	b. Primary	a. In Union	2	62	no
1908	a. Out-patient	04a. Oral-pharyngeal cancer	no		Current Tobacco User	Current Smoker	Never Smokeless user	male	77	18	59		KNH	a. Unemployed	a. No formal education	a. In Union	1	76	yes				yes
1909	b. In-patient	04a. Oral-pharyngeal cancer	no		Former Tobacco User	Former Smoker	Never Smokeless user	male	62			0.75	KNH	b. Employed	b. Primary	a. In Union	1	61	yes
1910	a. Out-patient	10. Nasopharyngeal cancer	yes	11. Hypertension	Never Tobacco User	Never Smoker	Never Smokeless user	female	34				KNH	a. Unemployed	c. Secondary	a. In Union	8	26	no
1911	a. Out-patient	10. Nasopharyngeal cancer	yes	2. Cerebral Vascular Accident (Stroke)	Never Tobacco User	Never Smoker	Never Smokeless user	female	60				KNH	a. Unemployed	b. Primary	a. In Union	5	55	no
1912	a. Out-patient	04a. Oral-pharyngeal cancer	no		Former Tobacco User	Former Smoker	Never Smokeless user	male	55	30	24.75	0.25	KNH	a. Unemployed	c. Secondary	a. In Union	0	55	yes
1913	b. In-patient	04a. Oral-pharyngeal cancer	no		Never Tobacco User	Never Smoker	Never Smokeless user	male	76				KNH	a. Unemployed	a. No formal education	a. In Union	0	76	yes
1914	a. Out-patient	10. Nasopharyngeal cancer	no		Never Tobacco User	Never Smoker	Never Smokeless user	female	26				KNH	b. Employed	a. No formal education	b. Not in Union	0	26	no
1915	b. In-patient	09. Tuberculosis	no		Never Tobacco User	Never Smoker	Never Smokeless user	female	48				KNH	a. Unemployed	b. Primary	a. In Union	0	48	no
1916	b. In-patient	09. Tuberculosis	no		Current Tobacco User	Current Smoker	Former Smokeless user	male	25	22	0		KNH	a. Unemployed	b. Primary	b. Not in Union	0	25	no	4. More than 60 minutes		7	no
1917	a. Out-patient	04b. Oesophagus cancer	no		Former Tobacco User	Former Smoker	Never Smokeless user	male	68	99	99	2	MTR	b. Employed	b. Primary	a. In Union	0	68	yes
1918	a. Out-patient	04b. Oesophagus cancer	no		Never Tobacco User	Never Smoker	Never Smokeless user	female	65				MTR	b. Employed	a. No formal education	a. In Union	0	65	no
1919	b. In-patient	02. Cerebral Vascular Accident (Stroke)	yes	11. Hypertension	Never Tobacco User	Never Smoker	Never Smokeless user	female	27				KNH	a. Unemployed	c. Secondary	a. In Union	0	27	no
1920	b. In-patient	02. Cerebral Vascular Accident (Stroke)	yes	11. Hypertension	Never Tobacco User	Never Smoker	Never Smokeless user	female	48				KNH	a. Unemployed	b. Primary	b. Not in Union	0	48	no
1921	b. In-patient	02. Cerebral Vascular Accident (Stroke)	yes	11. Hypertension	Never Tobacco User	Never Smoker	Never Smokeless user	male	72				KNH	a. Unemployed	b. Primary	a. In Union	0	72	no
1922	a. Out-patient	10. Nasopharyngeal cancer	no		Never Tobacco User	Never Smoker	Never Smokeless user	female	25				MTR	a. Unemployed	d. Post Secondary	b. Not in Union	0	25	yes
1923	a. Out-patient	04a. Oral-pharyngeal cancer	no		Never Tobacco User	Never Smoker	Never Smokeless user	female	34				MTR	b. Employed	c. Secondary	a. In Union	0	34	no
1924	a. Out-patient	04a. Oral-pharyngeal cancer	no		Current Tobacco User	Current Smoker	Never Smokeless user	male	48	99	99		KNH	a. Unemployed	b. Primary	a. In Union	0	48	yes	1. Within 5 minutes		10	yes
1925	a. Out-patient	10. Nasopharyngeal cancer	no		Former Tobacco User	Former Smoker	Never Smokeless user	male	61	21	17	23	KNH	a. Unemployed	b. Primary	a. In Union	0	61	no
1926	a. Out-patient	04a. Oral-pharyngeal cancer	yes	10. Diabetes/Endocrine e.g thyroid	Former Tobacco User	Former Smoker	Never Smokeless user	male	52			2	KNH	b. Employed	c. Secondary	a. In Union	1	51	yes
1927	a. Out-patient	10. Nasopharyngeal cancer	yes	2. Cerebral Vascular Accident (Stroke)	Never Tobacco User	Never Smoker	Never Smokeless user	female	46				KNH	a. Unemployed	d. Post Secondary	a. In Union	0	46	no
1928	a. Out-patient	06. Lung cancer	no		Never Tobacco User	Never Smoker	Never Smokeless user	female	60				KNH	a. Unemployed	c. Secondary	b. Not in Union	0	60	no
1929	a. Out-patient	04a. Oral-pharyngeal cancer	no		Current Tobacco User	Current Smoker	Never Smokeless user	male	52	99	99		KNH	b. Employed	b. Primary	a. In Union	0	52	yes	1. Within 5 minutes		0	no
1930	a. Out-patient	04a. Oral-pharyngeal cancer	no		Former Tobacco User	Former Smoker	Never Smokeless user	male	41	10	30.9167	0.0833333	KNH	b. Employed	b. Primary	a. In Union	1	40	yes
1931	a. Out-patient	05. Laryngeal cancer	no		Former Tobacco User	Former Smoker	Never Smokeless user	male	65	25	39	1	KNH	a. Unemployed	c. Secondary	a. In Union	0	65	yes
1932	a. Out-patient	04a. Oral-pharyngeal cancer	no		Never Tobacco User	Never Smoker	Never Smokeless user	female	42				KNH	b. Employed	c. Secondary	b. Not in Union	0	42	no
1933	a. Out-patient	04a. Oral-pharyngeal cancer	no		Former Tobacco User	Former Smoker	Never Smokeless user	male	54	15	38.75	0.25	KNH	a. Unemployed	c. Secondary	a. In Union	0	54	yes
1934	b. In-patient	03. Peripheral arterial disease	no		Former Tobacco User	Former Smoker	Never Smokeless user	male	47	19	19	9	KNH	b. Employed	c. Secondary	b. Not in Union	0	47	yes
1935	b. In-patient	03. Peripheral arterial disease	no		Never Tobacco User	Never Smoker	Never Smokeless user	female	43				KNH	b. Employed	b. Primary	b. Not in Union	0	43	no
1936	b. In-patient	02. Cerebral Vascular Accident (Stroke)	yes	10. Diabetes/Endocrine e.g thyroid	Never Tobacco User	Never Smoker	Never Smokeless user	female	88				KNH	a. Unemployed	a. No formal education	b. Not in Union	3	85	no
1937	a. Out-patient	07. Chronic bronchitis	yes	11. Hypertension	Never Tobacco User	Never Smoker	Never Smokeless user	female	65				KNH	a. Unemployed	b. Primary	a. In Union	9	56	no
1938	a. Out-patient	04a. Oral-pharyngeal cancer	no		Never Tobacco User	Never Smoker	Never Smokeless user	female	52				KNH	b. Employed	c. Secondary	b. Not in Union	5	47	no
1939	b. In-patient	07. Chronic bronchitis	no		Former Tobacco User	Former Smoker	Never Smokeless user	male	79	25	53.75	0.25	KNH	a. Unemployed	b. Primary	a. In Union	2	77	yes
1940	b. In-patient	08. Emphysema	no		Former Tobacco User	Former Smoker	Never Smokeless user	male	60	28	22	10	KNH	b. Employed	c. Secondary	a. In Union	6	54	yes
1941	b. In-patient	08. Emphysema	no		Former Tobacco User	Former Smoker	Never Smokeless user	male	76	22	53.9167	0.0833333	KNH	a. Unemployed	c. Secondary	a. In Union	1	75	yes
1942	b. In-patient	07. Chronic bronchitis	no		Never Tobacco User	Never Smoker	Never Smokeless user	male	56				KNH	a. Unemployed	d. Post Secondary	a. In Union	0	56	yes
1943	a. Out-patient	05. Laryngeal cancer	no		Former Tobacco User	Former Smoker	Never Smokeless user	male	71	25	30	16	KNH	a. Unemployed	b. Primary	b. Not in Union	1	70	yes
1944	a. Out-patient	04a. Oral-pharyngeal cancer	yes	12. HIV	Former Tobacco User	Former Smoker	Never Smokeless user	female	70	30	26	14	KNH	a. Unemployed	b. Primary	a. In Union	1	69	yes
1945	a. Out-patient	04a. Oral-pharyngeal cancer	yes	10. Diabetes/Endocrine e.g thyroid	Former Tobacco User	Former Smoker	Never Smokeless user	male	70	22	28	20	KNH	a. Unemployed	b. Primary	a. In Union	0	70	no
1946	a. Out-patient	04a. Oral-pharyngeal cancer	no		Never Tobacco User	Never Smoker	Never Smokeless user	female	26				KNH	a. Unemployed	b. Primary	b. Not in Union	0	26	no
1947	a. Out-patient	05. Laryngeal cancer	no		Never Tobacco User	Never Smoker	Never Smokeless user	male	27				MTR	a. Unemployed	c. Secondary	b. Not in Union	0	27	no
1948	a. Out-patient	04a. Oral-pharyngeal cancer	yes	10. Diabetes/Endocrine e.g thyroid	Never Tobacco User	Never Smoker	Never Smokeless user	female	63				KNH	a. Unemployed	c. Secondary	a. In Union	0	63	no
1949	a. Out-patient	04a. Oral-pharyngeal cancer	no		Never Tobacco User	Never Smoker	Never Smokeless user	male	58				KNH	b. Employed	c. Secondary	a. In Union	0	58	no
1950	a. Out-patient	04a. Oral-pharyngeal cancer	no		Never Tobacco User	Never Smoker	Never Smokeless user	male	40				KNH	b. Employed	c. Secondary	a. In Union	0	40	no
1951	a. Out-patient	04a. Oral-pharyngeal cancer	no		Former Tobacco User	Former Smoker	Never Smokeless user	male	57	32	24.9167	0.0833333	KNH	b. Employed	b. Primary	a. In Union	0	57	yes
1952	b. In-patient	04a. Oral-pharyngeal cancer	no		Former Tobacco User	Former Smoker	Never Smokeless user	male	32	24	7.41667	0.583333	KNH	a. Unemployed	b. Primary	b. Not in Union	4	28	yes
1953	a. Out-patient	04a. Oral-pharyngeal cancer	yes	7. Chronic bronchitis	Never Tobacco User	Never Smoker	Never Smokeless user	female	66				KNH	a. Unemployed	c. Secondary	b. Not in Union	0	66	no
1954	a. Out-patient	10. Nasopharyngeal cancer	no		Never Tobacco User	Never Smoker	Never Smokeless user	male	43				KNH	b. Employed	d. Post Secondary	a. In Union	0	43	yes
1955	a. Out-patient	04a. Oral-pharyngeal cancer	no		Never Tobacco User	Never Smoker	Never Smokeless user	female	52				KNH	b. Employed	c. Secondary	b. Not in Union	0	52	no
1956	a. Out-patient	04a. Oral-pharyngeal cancer	no		Former Tobacco User	Former Smoker	Never Smokeless user	male	62	25	9	28	KNH	b. Employed	b. Primary	a. In Union	0	62	no
1957	a. Out-patient	04a. Oral-pharyngeal cancer	no		Former Tobacco User	Former Smoker	Never Smokeless user	male	52	30	21.5833	0.416667	KNH	a. Unemployed	b. Primary	a. In Union	0	52	yes
1958	a. Out-patient	04a. Oral-pharyngeal cancer	no		Never Tobacco User	Never Smoker	Never Smokeless user	female	60				KNH	b. Employed	b. Primary	a. In Union	0	60	no
1959	a. Out-patient	10. Nasopharyngeal cancer	no		Never Tobacco User	Never Smoker	Never Smokeless user	male	68				KNH	b. Employed	c. Secondary	a. In Union	4	64	no
1960	a. Out-patient	04a. Oral-pharyngeal cancer	no		Never Tobacco User	Never Smoker	Never Smokeless user	female	72				MTR	b. Employed	b. Primary	a. In Union	0	72	no
1961	a. Out-patient	04a. Oral-pharyngeal cancer	no		Current Tobacco User	Never Smoker	Current Smokeless user	male	78	30	48		MTR	b. Employed	a. No formal education	a. In Union	0	78	yes		3. 31 to 60 minutes
1962	a. Out-patient	04a. Oral-pharyngeal cancer	yes	11. Hypertension	Never Tobacco User	Never Smoker	Never Smokeless user	female	59				MTR	b. Employed	b. Primary	a. In Union	0	59	no
1963	a. Out-patient	06. Lung cancer	no		Never Tobacco User	Never Smoker	Never Smokeless user	male	60				MTR	b. Employed	c. Secondary	a. In Union	9	51	no
1964	a. Out-patient	04b. Oesophagus cancer	no		Former Tobacco User	Former Smoker	Never Smokeless user	female	65	25	37	3	MTR	b. Employed	b. Primary	a. In Union	0	65	yes
1965	a. Out-patient	04a. Oral-pharyngeal cancer	no		Never Tobacco User	Never Smoker	Never Smokeless user	male	62				MTR	b. Employed	b. Primary	a. In Union	1	61	yes
1966	a. Out-patient	04a. Oral-pharyngeal cancer	no		Former Tobacco User	Former Smoker	Never Smokeless user	male	52	32	19.75	0.25	MTR	b. Employed	b. Primary	a. In Union	0	52	yes
1967	b. In-patient	07. Chronic bronchitis	yes	11. Hypertension	Current Tobacco User	Current Smoker	Never Smokeless user	male	78	14	64		KNH	a. Unemployed	b. Primary	a. In Union	3	75	yes	9. Refused		3	yes
1968	b. In-patient	07. Chronic bronchitis	yes	9. Tuberculosis	Former Tobacco User	Former Smoker	Never Smokeless user	male	72			10	KNH	b. Employed	d. Post Secondary	a. In Union	0	72	yes
1969	b. In-patient	01. Myocardial Infarction	yes	11. Hypertension	Never Tobacco User	Never Smoker	Never Smokeless user	female	55				KNH	b. Employed	a. No formal education	b. Not in Union	0	55	no
1970	a. Out-patient	04a. Oral-pharyngeal cancer	no		Never Tobacco User	Never Smoker	Never Smokeless user	female	42				KNH	a. Unemployed	b. Primary	a. In Union	0	42	no
1971	b. In-patient	06. Lung cancer	yes	11. Hypertension	Never Tobacco User	Never Smoker	Never Smokeless user	female	50				KNH	a. Unemployed	b. Primary	a. In Union	0	50	no
1972	b. In-patient	04a. Oral-pharyngeal cancer	no		Never Tobacco User	Never Smoker	Never Smokeless user	female	53				KNH	a. Unemployed	b. Primary	a. In Union	2	51	no
1973	b. In-patient	04a. Oral-pharyngeal cancer	no		Former Tobacco User	Former Smoker	Never Smokeless user	male	63	30	32.75	0.25	KNH	a. Unemployed	c. Secondary	a. In Union	0	63	yes
1974	b. In-patient	10. Nasopharyngeal cancer	no		Never Tobacco User	Never Smoker	Never Smokeless user	female	26				KNH	b. Employed	b. Primary	b. Not in Union	0	26	no
1975	b. In-patient	06. Lung cancer	no		Never Tobacco User	Never Smoker	Never Smokeless user	female	37				KNH	a. Unemployed	b. Primary	a. In Union	0	37	no
1976	b. In-patient	04a. Oral-pharyngeal cancer	no		Former Tobacco User	Former Smoker	Never Smokeless user	male	64	25	9	30	KNH	b. Employed	b. Primary	a. In Union	0	64	yes
1977	a. Out-patient	07. Chronic bronchitis	yes	11. Hypertension	Never Tobacco User	Never Smoker	Never Smokeless user	male	77				KNH	a. Unemployed	b. Primary	a. In Union	10	67	no
1978	a. Out-patient	07. Chronic bronchitis	no		Never Tobacco User	Never Smoker	Never Smokeless user	male	72				KNH	a. Unemployed	b. Primary	a. In Union	40	32	no
1979	a. Out-patient	06. Lung cancer	no		Never Tobacco User	Never Smoker	Never Smokeless user	female	77				MTR	b. Employed	b. Primary	b. Not in Union	0	77	no
1980	a. Out-patient	06. Lung cancer	no		Former Tobacco User	Former Smoker	Never Smokeless user	male	76	25	50.8333	0.166667	MTR	b. Employed	d. Post Secondary	a. In Union	0	76	yes
1981	a. Out-patient	04a. Oral-pharyngeal cancer	no		Former Tobacco User	Former Smoker	Never Smokeless user	female	67	25	41	1	MTR	a. Unemployed	a. No formal education	a. In Union	1	66	yes
1982	a. Out-patient	04a. Oral-pharyngeal cancer	no		Former Tobacco User	Never Smoker	Former Smokeless user	female	66	20	45	1	MTR	a. Unemployed	a. No formal education	a. In Union	0	66	yes
1983	a. Out-patient	06. Lung cancer	no		Former Tobacco User	Former Smoker	Never Smokeless user	male	67	22	44.5	0.5	KNH	a. Unemployed	b. Primary	a. In Union	0	67	yes
1984	a. Out-patient	04a. Oral-pharyngeal cancer	no		Never Tobacco User	Never Smoker	Never Smokeless user	female	50				MTR	a. Unemployed	b. Primary	a. In Union	0	50	no
1985	a. Out-patient	04a. Oral-pharyngeal cancer	no		Never Tobacco User	Never Smoker	Never Smokeless user	female	48				MTR	a. Unemployed	b. Primary	a. In Union	0	48	no
1986	a. Out-patient	06. Lung cancer	no		Former Tobacco User	Former Smoker	Never Smokeless user	female	65	28	7	30	MTR	a. Unemployed	b. Primary	b. Not in Union	0	65	no
1987	a. Out-patient	04a. Oral-pharyngeal cancer	no		Never Tobacco User	Never Smoker	Never Smokeless user	male	71				MTR	a. Unemployed	b. Primary	b. Not in Union	0	71	no
1988	a. Out-patient	04a. Oral-pharyngeal cancer	no		Never Tobacco User	Never Smoker	Never Smokeless user	female	68				MTR	a. Unemployed	b. Primary	a. In Union	0	68	no
1989	a. Out-patient	01. Myocardial Infarction	yes	11. Hypertension	Never Tobacco User	Never Smoker	Never Smokeless user	male	27				KNH	a. Unemployed	b. Primary	b. Not in Union	0	27	no
1990	a. Out-patient	01. Myocardial Infarction	yes	10. Diabetes/Endocrine e.g thyroid	Never Tobacco User	Never Smoker	Never Smokeless user	female	53				KNH	a. Unemployed	b. Primary	a. In Union	2	51	no
1991	a. Out-patient	05. Laryngeal cancer	yes	11. Hypertension	Never Tobacco User	Never Smoker	Never Smokeless user	male	57				KNH	b. Employed	b. Primary	b. Not in Union	0	57	no
1992	a. Out-patient	04a. Oral-pharyngeal cancer	no		Former Tobacco User	Former Smoker	Never Smokeless user	male	52	15	30	7	KNH	b. Employed	d. Post Secondary	b. Not in Union	7	45	yes
1993	a. Out-patient	04a. Oral-pharyngeal cancer	no		Never Tobacco User	Never Smoker	Never Smokeless user	male	19				MTR	a. Unemployed	b. Primary	b. Not in Union	0	19	no
1994	a. Out-patient	04a. Oral-pharyngeal cancer	no		Former Tobacco User	Former Smoker	Never Smokeless user	male	70			34	MTR	b. Employed	a. No formal education	a. In Union	0	70	no
1995	a. Out-patient	04a. Oral-pharyngeal cancer	no		Former Tobacco User	Former Smoker	Never Smokeless user	male	52	28	23	1	MTR	b. Employed	c. Secondary	a. In Union	0	52	yes
1996	b. In-patient	04a. Oral-pharyngeal cancer	yes	11. Hypertension	Never Tobacco User	Never Smoker	Never Smokeless user	female	62				KNH	b. Employed	d. Post Secondary	a. In Union	0	62	no
1997	a. Out-patient	04a. Oral-pharyngeal cancer	no		Never Tobacco User	Never Smoker	Never Smokeless user	female	65				KNH	a. Unemployed	a. No formal education	a. In Union	0	65	no
1998	a. Out-patient	04a. Oral-pharyngeal cancer	no		Never Tobacco User	Never Smoker	Never Smokeless user	female	46				KNH	b. Employed	b. Primary	b. Not in Union	2	44	no
1999	a. Out-patient	04a. Oral-pharyngeal cancer	no		Never Tobacco User	Never Smoker	Never Smokeless user	male	37				KNH	a. Unemployed	b. Primary	a. In Union	1	36	no
[truncated: 33 more rows]
